# Supplementary material for: Polymer-like tetramer acceptor enables stable and 19.75% efficiency binary organic solar cells
Source: Nat Commun. 2025 Feb 20;16:1784. doi: 10.1038/s41467-025-57118-9 (PMC11840019; doi:10.1038/s41467-025-57118-9)
Supplement: Supplementary file 4 — Source data [file 41467_2025_57118_MOESM4_ESM.xlsx]

## Sheet: Fig. 1b
C-V		PY-BO			4Y-BO
	Potential/V	Current/mA		Potential/V	Current/mA				PM6	-3.56	-5.46
	0	5.41204e-06			--				PY-BO	-3.8	-5.55
	0.001	5.46238e-06		0	1.04377e-05				4Y-BO	-3.83	-5.61
	0.002	5.49421e-06		0.001	1.0457e-05
	0.003	5.51968e-06		0.002	1.04697e-05
	0.004	5.54225e-06		0.003	1.04793e-05
	0.005	5.56308e-06		0.004	1.04873e-05
	0.006	5.58218e-06		0.005	1.04947e-05
	0.007	5.60127e-06		0.006	1.05009e-05
	0.008	5.61979e-06		0.007	1.05074e-05
	0.009	5.63715e-06		0.008	1.0513e-05
	0.01	5.65451e-06		0.009	1.05192e-05
	0.011	5.6713e-06		0.01	1.05247e-05
	0.012	5.68866e-06		0.011	1.05291e-05
	0.013	5.7037e-06		0.012	1.05344e-05
	0.014	5.71991e-06		0.013	1.05394e-05
	0.015	5.73438e-06		0.014	1.05439e-05
	0.016	5.74884e-06		0.015	1.05483e-05
	0.017	5.76331e-06		0.016	1.05525e-05
	0.018	5.77778e-06		0.017	1.05564e-05
	0.019	5.79225e-06		0.018	1.056e-05
	0.02	5.80498e-06		0.019	1.0564e-05
	0.021	5.81829e-06		0.02	1.05678e-05
	0.022	5.83044e-06		0.021	1.05717e-05
	0.023	5.84433e-06		0.022	1.05754e-05
	0.024	5.85822e-06		0.023	1.05789e-05
	0.025	5.87037e-06		0.024	1.05821e-05
	0.026	5.88252e-06		0.025	1.05854e-05
	0.027	5.89525e-06		0.026	1.05891e-05
	0.028	5.90683e-06		0.027	1.05922e-05
	0.029	5.91782e-06		0.028	1.05955e-05
	0.03	5.92882e-06		0.029	1.05984e-05
	0.031	5.93981e-06		0.03	1.06018e-05
	0.032	5.95197e-06		0.031	1.06046e-05
	0.033	5.96296e-06		0.032	1.06078e-05
	0.034	5.97338e-06		0.033	1.06109e-05
	0.035	5.98438e-06		0.034	1.06135e-05
	0.036	5.99479e-06		0.035	1.06163e-05
	0.037	6.00521e-06		0.036	1.06193e-05
	0.038	6.0162e-06		0.037	1.06221e-05
	0.039	6.02662e-06		0.038	1.0625e-05
	0.04	6.03646e-06		0.039	1.06284e-05
	0.041	6.0463e-06		0.04	1.06313e-05
	0.042	6.05613e-06		0.041	1.06341e-05
	0.043	6.06597e-06		0.042	1.06367e-05
	0.044	6.07523e-06		0.043	1.06392e-05
	0.045	6.08449e-06		0.044	1.06424e-05
	0.046	6.09375e-06		0.045	1.06451e-05
	0.047	6.10243e-06		0.046	1.06481e-05
	0.048	6.11227e-06		0.047	1.06493e-05
	0.049	6.12211e-06		0.048	1.06516e-05
	0.05	6.13079e-06		0.049	1.06537e-05
	0.051	6.14005e-06		0.05	1.06562e-05
	0.052	6.14815e-06		0.051	1.06592e-05
	0.053	6.15683e-06		0.052	1.06618e-05
	0.054	6.16493e-06		0.053	1.06639e-05
	0.055	6.17361e-06		0.054	1.06661e-05
	0.056	6.18171e-06		0.055	1.06685e-05
	0.057	6.18981e-06		0.056	1.06703e-05
	0.058	6.19792e-06		0.057	1.06723e-05
	0.059	6.20602e-06		0.058	1.06746e-05
	0.06	6.21412e-06		0.059	1.06766e-05
	0.061	6.22049e-06		0.06	1.06784e-05
	0.062	6.22801e-06		0.061	1.06808e-05
	0.063	6.23495e-06		0.062	1.06828e-05
	0.064	6.24306e-06		0.063	1.06846e-05
	0.065	6.25116e-06		0.064	1.06871e-05
	0.066	6.25868e-06		0.065	1.06891e-05
	0.067	6.26563e-06		0.066	1.06911e-05
	0.068	6.27257e-06		0.067	1.06931e-05
	0.069	6.27951e-06		0.068	1.0695e-05
	0.07	6.28704e-06		0.069	1.0697e-05
	0.071	6.2934e-06		0.07	1.06992e-05
	0.072	6.30093e-06		0.071	1.07011e-05
	0.073	6.30845e-06		0.072	1.07024e-05
	0.074	6.31481e-06		0.073	1.07047e-05
	0.075	6.32234e-06		0.074	1.07067e-05
	0.076	6.3287e-06		0.075	1.07084e-05
	0.077	6.33507e-06		0.076	1.07103e-05
	0.078	6.34144e-06		0.077	1.07122e-05
	0.079	6.34838e-06		0.078	1.07137e-05
	0.08	6.35417e-06		0.079	1.07158e-05
	0.081	6.36053e-06		0.08	1.07176e-05
	0.082	6.36707e-06		0.081	1.07193e-05
	0.083	6.3735e-06		0.082	1.07209e-05
	0.084	6.37969e-06		0.083	1.07231e-05
	0.085	6.38623e-06		0.084	1.07246e-05
	0.086	6.39207e-06		0.085	1.07265e-05
	0.087	6.39821e-06		0.086	1.07282e-05
	0.088	6.4055e-06		0.087	1.07294e-05
	0.089	6.41128e-06		0.088	1.07317e-05
	0.09	6.4169e-06		0.089	1.07335e-05
	0.091	6.42321e-06		0.09	1.07351e-05
	0.092	6.42911e-06		0.091	1.07368e-05
	0.093	6.43478e-06		0.092	1.07382e-05
	0.094	6.44126e-06		0.093	1.07397e-05
	0.095	6.44676e-06		0.094	1.07412e-05
	0.096	6.45214e-06		0.095	1.07432e-05
	0.097	6.45747e-06		0.096	1.07449e-05
	0.098	6.46314e-06		0.097	1.07465e-05
	0.099	6.46817e-06		0.098	1.07477e-05
	0.1	6.4735e-06		0.099	1.07494e-05
	0.101	6.47865e-06		0.1	1.07507e-05
	0.102	6.48501e-06		0.101	1.07526e-05
	0.103	6.49097e-06		0.102	1.07541e-05
	0.104	6.49525e-06		0.103	1.07562e-05
	0.105	6.50052e-06		0.104	1.0758e-05
	0.106	6.50515e-06		0.105	1.07595e-05
	0.107	6.5103e-06		0.106	1.0761e-05
	0.108	6.51557e-06		0.107	1.07622e-05
	0.109	6.51997e-06		0.108	1.07636e-05
	0.11	6.52488e-06		0.109	1.07653e-05
	0.111	6.52894e-06		0.11	1.07667e-05
	0.112	6.5349e-06		0.111	1.07683e-05
	0.113	6.53981e-06		0.112	1.07699e-05
	0.114	6.54439e-06		0.113	1.07712e-05
	0.115	6.5489e-06		0.114	1.07723e-05
	0.116	6.5537e-06		0.115	1.07743e-05
	0.117	6.5592e-06		0.116	1.07755e-05
	0.118	6.56418e-06		0.117	1.07766e-05
	0.119	6.568e-06		0.118	1.07782e-05
	0.12	6.57315e-06		0.119	1.07797e-05
	0.121	6.57801e-06		0.12	1.07809e-05
	0.122	6.58229e-06		0.121	1.0783e-05
	0.123	6.58715e-06		0.122	1.07843e-05
	0.124	6.59253e-06		0.123	1.0785e-05
	0.125	6.5967e-06		0.124	1.07866e-05
	0.126	6.60174e-06		0.125	1.07882e-05
	0.127	6.6055e-06		0.126	1.07894e-05
	0.128	6.61036e-06		0.127	1.07908e-05
	0.129	6.61464e-06		0.128	1.07927e-05
	0.13	6.6191e-06		0.129	1.07941e-05
	0.131	6.62292e-06		0.13	1.07952e-05
	0.132	6.62737e-06		0.131	1.07967e-05
	0.133	6.63113e-06		0.132	1.0798e-05
	0.134	6.63519e-06		0.133	1.07995e-05
	0.135	6.63981e-06		0.134	1.08011e-05
	0.136	6.64346e-06		0.135	1.08026e-05
	0.137	6.64751e-06		0.136	1.08036e-05
	0.138	6.6511e-06		0.137	1.08046e-05
	0.139	6.65515e-06		0.138	1.0806e-05
	0.14	6.65839e-06		0.139	1.08076e-05
	0.141	6.66227e-06		0.14	1.08086e-05
	0.142	6.6662e-06		0.141	1.08103e-05
	0.143	6.67043e-06		0.142	1.08114e-05
	0.144	6.67344e-06		0.143	1.08121e-05
	0.145	6.6776e-06		0.144	1.0814e-05
	0.146	6.68061e-06		0.145	1.08154e-05
	0.147	6.68466e-06		0.146	1.08164e-05
	0.148	6.68866e-06		0.147	1.08176e-05
	0.149	6.69172e-06		0.148	1.0819e-05
	0.15	6.69514e-06		0.149	1.08196e-05
	0.151	6.69855e-06		0.15	1.0821e-05
	0.152	6.70231e-06		0.151	1.08223e-05
	0.153	6.70579e-06		0.152	1.08233e-05
	0.154	6.71007e-06		0.153	1.08248e-05
	0.155	6.7136e-06		0.154	1.08266e-05
	0.156	6.71638e-06		0.155	1.08274e-05
	0.157	6.71997e-06		0.156	1.08287e-05
	0.158	6.72332e-06		0.157	1.08296e-05
	0.159	6.72604e-06		0.158	1.0831e-05
	0.16	6.72992e-06		0.159	1.0832e-05
	0.161	6.73316e-06		0.16	1.08335e-05
	0.162	6.73634e-06		0.161	1.08351e-05
	0.163	6.73981e-06		0.162	1.08361e-05
	0.164	6.74265e-06		0.163	1.08374e-05
	0.165	6.74601e-06		0.164	1.08389e-05
	0.166	6.74855e-06		0.165	1.08398e-05
	0.167	6.75214e-06		0.166	1.08413e-05
	0.168	6.75515e-06		0.167	1.0842e-05
	0.169	6.75822e-06		0.168	1.08434e-05
	0.17	6.76152e-06		0.169	1.08447e-05
	0.171	6.76458e-06		0.17	1.08454e-05
	0.172	6.76765e-06		0.171	1.08464e-05
	0.173	6.77101e-06		0.172	1.08476e-05
	0.174	6.7739e-06		0.173	1.08488e-05
	0.175	6.77656e-06		0.174	1.085e-05
	0.176	6.77992e-06		0.175	1.0851e-05
	0.177	6.78339e-06		0.176	1.0852e-05
	0.178	6.78675e-06		0.177	1.08533e-05
	0.179	6.78964e-06		0.178	1.08541e-05
	0.18	6.79265e-06		0.179	1.08553e-05
	0.181	6.7952e-06		0.18	1.08565e-05
	0.182	6.79763e-06		0.181	1.0858e-05
	0.183	6.80035e-06		0.182	1.0859e-05
	0.184	6.80359e-06		0.183	1.08598e-05
	0.185	6.80573e-06		0.184	1.08612e-05
	0.186	6.80914e-06		0.185	1.08616e-05
	0.187	6.81181e-06		0.186	1.08632e-05
	0.188	6.814e-06		0.187	1.08646e-05
	0.189	6.81765e-06		0.188	1.08655e-05
	0.19	6.82014e-06		0.189	1.08666e-05
	0.191	6.82211e-06		0.19	1.08677e-05
	0.192	6.82529e-06		0.191	1.08685e-05
	0.193	6.82847e-06		0.192	1.08692e-05
	0.194	6.83061e-06		0.193	1.08709e-05
	0.195	6.8327e-06		0.194	1.08719e-05
	0.196	6.83623e-06		0.195	1.08734e-05
	0.197	6.83877e-06		0.196	1.08743e-05
	0.198	6.84178e-06		0.197	1.08755e-05
	0.199	6.84398e-06		0.198	1.08763e-05
	0.2	6.84647e-06		0.199	1.08776e-05
	0.201	6.84919e-06		0.2	1.08794e-05
	0.202	6.85145e-06		0.201	1.08803e-05
	0.203	6.85463e-06		0.202	1.08812e-05
	0.204	6.85723e-06		0.203	1.08825e-05
	0.205	6.86065e-06		0.204	1.0884e-05
	0.206	6.86262e-06		0.205	1.08857e-05
	0.207	6.8647e-06		0.206	1.08874e-05
	0.208	6.86748e-06		0.207	1.08883e-05
	0.209	6.87031e-06		0.208	1.08889e-05
	0.21	6.87153e-06		0.209	1.08897e-05
	0.211	6.87488e-06		0.21	1.08907e-05
	0.212	6.87778e-06		0.211	1.08917e-05
	0.213	6.87928e-06		0.212	1.08927e-05
	0.214	6.88223e-06		0.213	1.08934e-05
	0.215	6.88391e-06		0.214	1.08946e-05
	0.216	6.88652e-06		0.215	1.08957e-05
	0.217	6.88836e-06		0.216	1.08965e-05
	0.218	6.89109e-06		0.217	1.08981e-05
	0.219	6.89348e-06		0.218	1.0899e-05
	0.22	6.89604e-06		0.219	1.09e-05
	0.221	6.89775e-06		0.22	1.09013e-05
	0.222	6.90009e-06		0.221	1.0902e-05
	0.223	6.90219e-06		0.222	1.09028e-05
	0.224	6.90413e-06		0.223	1.09036e-05
	0.225	6.90635e-06		0.224	1.0905e-05
	0.226	6.90885e-06		0.225	1.09064e-05
	0.227	6.91102e-06		0.226	1.09073e-05
	0.228	6.91352e-06		0.227	1.09081e-05
	0.229	6.91546e-06		0.228	1.09088e-05
	0.23	6.91774e-06		0.229	1.09098e-05
	0.231	6.92064e-06		0.23	1.09114e-05
	0.232	6.92235e-06		0.231	1.09122e-05
	0.233	6.92451e-06		0.232	1.09135e-05
	0.234	6.9269e-06		0.233	1.09149e-05
	0.235	6.92964e-06		0.234	1.09155e-05
	0.236	6.93112e-06		0.235	1.09164e-05
	0.237	6.93311e-06		0.236	1.09179e-05
	0.238	6.93584e-06		0.237	1.09187e-05
	0.239	6.93801e-06		0.238	1.09199e-05
	0.24	6.9396e-06		0.239	1.09208e-05
	0.241	6.9416e-06		0.24	1.09218e-05
	0.242	6.9437e-06		0.241	1.09227e-05
	0.243	6.94598e-06		0.242	1.09238e-05
	0.244	6.9482e-06		0.243	1.09247e-05
	0.245	6.95054e-06		0.244	1.0926e-05
	0.246	6.95196e-06		0.245	1.09266e-05
	0.247	6.95464e-06		0.246	1.09281e-05
	0.248	6.956e-06		0.247	1.09287e-05
	0.249	6.95834e-06		0.248	1.09297e-05
	0.25	6.96016e-06		0.249	1.09307e-05
	0.251	6.9617e-06		0.25	1.09315e-05
	0.252	6.96381e-06		0.251	1.09325e-05
	0.253	6.96602e-06		0.252	1.09336e-05
	0.254	6.96785e-06		0.253	1.09347e-05
	0.255	6.96916e-06		0.254	1.09355e-05
	0.256	6.97223e-06		0.255	1.09363e-05
	0.257	6.974e-06		0.256	1.09384e-05
	0.258	6.97633e-06		0.257	1.09388e-05
	0.259	6.97804e-06		0.258	1.09398e-05
	0.26	6.97981e-06		0.259	1.0941e-05
	0.261	6.98134e-06		0.26	1.09415e-05
	0.262	6.98374e-06		0.261	1.09422e-05
	0.263	6.98556e-06		0.262	1.09436e-05
	0.264	6.98709e-06		0.263	1.09444e-05
	0.265	6.9892e-06		0.264	1.09454e-05
	0.266	6.99068e-06		0.265	1.0946e-05
	0.267	6.99291e-06		0.266	1.09474e-05
	0.268	6.99501e-06		0.267	1.09484e-05
	0.269	6.9966e-06		0.268	1.09491e-05
	0.27	6.99837e-06		0.269	1.09503e-05
	0.271	7.00013e-06		0.27	1.09512e-05
	0.272	7.00173e-06		0.271	1.09524e-05
	0.273	7.00446e-06		0.272	1.09532e-05
	0.274	7.00619e-06		0.273	1.09537e-05
	0.275	7.00747e-06		0.274	1.0955e-05
	0.276	7.00932e-06		0.275	1.09563e-05
	0.277	7.01047e-06		0.276	1.0957e-05
	0.278	7.01285e-06		0.277	1.09578e-05
	0.279	7.01481e-06		0.278	1.09588e-05
	0.28	7.01701e-06		0.279	1.096e-05
	0.281	7.01811e-06		0.28	1.09608e-05
	0.282	7.02043e-06		0.281	1.0962e-05
	0.283	7.02321e-06		0.282	1.09629e-05
	0.284	7.0239e-06		0.283	1.09639e-05
	0.285	7.02598e-06		0.284	1.09644e-05
	0.286	7.0272e-06		0.285	1.0966e-05
	0.287	7.02911e-06		0.286	1.09668e-05
	0.288	7.03108e-06		0.287	1.09677e-05
	0.289	7.03299e-06		0.288	1.09686e-05
	0.29	7.0338e-06		0.289	1.09695e-05
	0.291	7.0364e-06		0.29	1.09711e-05
	0.292	7.03779e-06		0.291	1.09719e-05
	0.293	7.03958e-06		0.292	1.09728e-05
	0.294	7.04201e-06		0.293	1.09734e-05
	0.295	7.04375e-06		0.294	1.09742e-05
	0.296	7.04583e-06		0.295	1.09757e-05
	0.297	7.0474e-06		0.296	1.09764e-05
	0.298	7.04919e-06		0.297	1.09776e-05
	0.299	7.05035e-06		0.298	1.09783e-05
	0.3	7.05179e-06		0.299	1.09794e-05
	0.301	7.0537e-06		0.3	1.098e-05
	0.302	7.05619e-06		0.301	1.09817e-05
	0.303	7.05758e-06		0.302	1.0983e-05
	0.304	7.05966e-06		0.303	1.09835e-05
	0.305	7.06198e-06		0.304	1.09848e-05
	0.306	7.06308e-06		0.305	1.09859e-05
	0.307	7.0662e-06		0.306	1.09862e-05
	0.308	7.06811e-06		0.307	1.0988e-05
	0.309	7.07025e-06		0.308	1.09893e-05
	0.31	7.07147e-06		0.309	1.09899e-05
	0.311	7.07338e-06		0.31	1.09909e-05
	0.312	7.07517e-06		0.311	1.0992e-05
	0.313	7.07674e-06		0.312	1.09926e-05
	0.314	7.07836e-06		0.313	1.09934e-05
	0.315	7.08003e-06		0.314	1.09942e-05
	0.316	7.08119e-06		0.315	1.09956e-05
	0.317	7.08351e-06		0.316	1.09966e-05
	0.318	7.08507e-06		0.317	1.09977e-05
	0.319	7.08692e-06		0.318	1.09981e-05
	0.32	7.08843e-06		0.319	1.09993e-05
	0.321	7.09057e-06		0.32	1.10006e-05
	0.322	7.0919e-06		0.321	1.10014e-05
	0.323	7.09369e-06		0.322	1.10023e-05
	0.324	7.09537e-06		0.323	1.10035e-05
	0.325	7.0974e-06		0.324	1.10046e-05
	0.326	7.09902e-06		0.325	1.10054e-05
	0.327	7.10052e-06		0.326	1.10066e-05
	0.328	7.10295e-06		0.327	1.10076e-05
	0.329	7.10399e-06		0.328	1.10086e-05
	0.33	7.10602e-06		0.329	1.10097e-05
	0.331	7.10775e-06		0.33	1.10106e-05
	0.332	7.10891e-06		0.331	1.10116e-05
	0.333	7.11134e-06		0.332	1.10127e-05
	0.334	7.11372e-06		0.333	1.10134e-05
	0.335	7.11499e-06		0.334	1.10147e-05
	0.336	7.11638e-06		0.335	1.10156e-05
	0.337	7.11875e-06		0.336	1.10171e-05
	0.338	7.12014e-06		0.337	1.10176e-05
	0.339	7.12147e-06		0.338	1.10187e-05
	0.34	7.12355e-06		0.339	1.10198e-05
	0.341	7.12523e-06		0.34	1.10206e-05
	0.342	7.12656e-06		0.341	1.10216e-05
	0.343	7.12865e-06		0.342	1.10222e-05
	0.344	7.13021e-06		0.343	1.10232e-05
	0.345	7.13131e-06		0.344	1.10243e-05
	0.346	7.13339e-06		0.345	1.10254e-05
	0.347	7.13547e-06		0.346	1.10265e-05
	0.348	7.13692e-06		0.347	1.10274e-05
	0.349	7.13848e-06		0.348	1.10284e-05
	0.35	7.1408e-06		0.349	1.10296e-05
	0.351	7.14201e-06		0.35	1.10309e-05
	0.352	7.14358e-06		0.351	1.10314e-05
	0.353	7.14595e-06		0.352	1.10325e-05
	0.354	7.14612e-06		0.353	1.10333e-05
	0.355	7.1485e-06		0.354	1.10343e-05
	0.356	7.15017e-06		0.355	1.10356e-05
	0.357	7.1515e-06		0.356	1.10367e-05
	0.358	7.15457e-06		0.357	1.10373e-05
	0.359	7.15608e-06		0.358	1.10384e-05
	0.36	7.15793e-06		0.359	1.10399e-05
	0.361	7.15949e-06		0.36	1.10409e-05
	0.362	7.16157e-06		0.361	1.10415e-05
	0.363	7.16262e-06		0.362	1.10429e-05
	0.364	7.16435e-06		0.363	1.10436e-05
	0.365	7.16597e-06		0.364	1.10447e-05
	0.366	7.16881e-06		0.365	1.10458e-05
	0.367	7.16927e-06		0.366	1.10468e-05
	0.368	7.17182e-06		0.367	1.10477e-05
	0.369	7.1728e-06		0.368	1.10488e-05
	0.37	7.17448e-06		0.369	1.10497e-05
	0.371	7.1761e-06		0.37	1.10508e-05
	0.372	7.17853e-06		0.371	1.1052e-05
	0.373	7.1809e-06		0.372	1.10524e-05
	0.374	7.182e-06		0.373	1.10534e-05
	0.375	7.18397e-06		0.374	1.10544e-05
	0.376	7.18449e-06		0.375	1.10556e-05
	0.377	7.18698e-06		0.376	1.10566e-05
	0.378	7.18866e-06		0.377	1.10574e-05
	0.379	7.18993e-06		0.378	1.10584e-05
	0.38	7.19271e-06		0.379	1.10599e-05
	0.381	7.19387e-06		0.38	1.10613e-05
	0.382	7.19537e-06		0.381	1.10617e-05
	0.383	7.19699e-06		0.382	1.10628e-05
	0.384	7.19925e-06		0.383	1.10639e-05
	0.385	7.20093e-06		0.384	1.10652e-05
	0.386	7.20237e-06		0.385	1.10665e-05
	0.387	7.2044e-06		0.386	1.10678e-05
	0.388	7.20683e-06		0.387	1.10686e-05
	0.389	7.20828e-06		0.388	1.10698e-05
	0.39	7.21047e-06		0.389	1.10709e-05
	0.391	7.21273e-06		0.39	1.10719e-05
	0.392	7.21366e-06		0.391	1.10735e-05
	0.393	7.21563e-06		0.392	1.10744e-05
	0.394	7.21667e-06		0.393	1.10751e-05
	0.395	7.21782e-06		0.394	1.10761e-05
	0.396	7.21869e-06		0.395	1.10774e-05
	0.397	7.22141e-06		0.396	1.10786e-05
	0.398	7.22355e-06		0.397	1.10794e-05
	0.399	7.22523e-06		0.398	1.10806e-05
	0.4	7.2276e-06		0.399	1.10817e-05
	0.401	7.22963e-06		0.4	1.10825e-05
	0.402	7.23084e-06		0.401	1.10833e-05
	0.403	7.23328e-06		0.402	1.10847e-05
	0.404	7.23472e-06		0.403	1.10861e-05
	0.405	7.23605e-06		0.404	1.1087e-05
	0.406	7.23796e-06		0.405	1.10883e-05
	0.407	7.23912e-06		0.406	1.10893e-05
	0.408	7.24144e-06		0.407	1.10904e-05
	0.409	7.24439e-06		0.408	1.10915e-05
	0.41	7.24745e-06		0.409	1.10931e-05
	0.411	7.24821e-06		0.41	1.10946e-05
	0.412	7.24965e-06		0.411	1.10961e-05
	0.413	7.25116e-06		0.412	1.10967e-05
	0.414	7.2526e-06		0.413	1.10979e-05
	0.415	7.2548e-06		0.414	1.1099e-05
	0.416	7.25683e-06		0.415	1.11004e-05
	0.417	7.25804e-06		0.416	1.11016e-05
	0.418	7.26024e-06		0.417	1.11025e-05
	0.419	7.26181e-06		0.418	1.1103e-05
	0.42	7.26308e-06		0.419	1.11047e-05
	0.421	7.26499e-06		0.42	1.11056e-05
	0.422	7.26713e-06		0.421	1.11066e-05
	0.423	7.26881e-06		0.422	1.1108e-05
	0.424	7.2706e-06		0.423	1.11088e-05
	0.425	7.27292e-06		0.424	1.111e-05
	0.426	7.27367e-06		0.425	1.11115e-05
	0.427	7.27564e-06		0.426	1.11125e-05
	0.428	7.27813e-06		0.427	1.11131e-05
	0.429	7.27894e-06		0.428	1.11144e-05
	0.43	7.28044e-06		0.429	1.11158e-05
	0.431	7.28212e-06		0.43	1.11168e-05
	0.432	7.28368e-06		0.431	1.11182e-05
	0.433	7.28576e-06		0.432	1.11192e-05
	0.434	7.28727e-06		0.433	1.112e-05
	0.435	7.2901e-06		0.434	1.1121e-05
	0.436	7.29138e-06		0.435	1.11224e-05
	0.437	7.29311e-06		0.436	1.11239e-05
	0.438	7.29491e-06		0.437	1.11249e-05
	0.439	7.29612e-06		0.438	1.11256e-05
	0.44	7.29797e-06		0.439	1.11272e-05
	0.441	7.29959e-06		0.44	1.11282e-05
	0.442	7.30122e-06		0.441	1.11295e-05
	0.443	7.3033e-06		0.442	1.11305e-05
	0.444	7.3048e-06		0.443	1.11316e-05
	0.445	7.3059e-06		0.444	1.11327e-05
	0.446	7.30845e-06		0.445	1.11336e-05
	0.447	7.30978e-06		0.446	1.11348e-05
	0.448	7.31215e-06		0.447	1.11358e-05
	0.449	7.31424e-06		0.448	1.1137e-05
	0.45	7.31534e-06		0.449	1.11386e-05
	0.451	7.31661e-06		0.45	1.11394e-05
	0.452	7.3191e-06		0.451	1.1141e-05
	0.453	7.32037e-06		0.452	1.11419e-05
	0.454	7.32222e-06		0.453	1.11426e-05
	0.455	7.32448e-06		0.454	1.1144e-05
	0.456	7.32569e-06		0.455	1.11452e-05
	0.457	7.32731e-06		0.456	1.11465e-05
	0.458	7.32894e-06		0.457	1.11475e-05
	0.459	7.33084e-06		0.458	1.11486e-05
	0.46	7.33287e-06		0.459	1.11499e-05
	0.461	7.33484e-06		0.46	1.11511e-05
	0.462	7.33733e-06		0.461	1.11528e-05
	0.463	7.33889e-06		0.462	1.11541e-05
	0.464	7.34022e-06		0.463	1.11548e-05
	0.465	7.34225e-06		0.464	1.11562e-05
	0.466	7.34352e-06		0.465	1.11574e-05
	0.467	7.34508e-06		0.466	1.11583e-05
	0.468	7.34763e-06		0.467	1.11594e-05
	0.469	7.3489e-06		0.468	1.11603e-05
	0.47	7.35098e-06		0.469	1.11618e-05
	0.471	7.3526e-06		0.47	1.11631e-05
	0.472	7.3548e-06		0.471	1.11647e-05
	0.473	7.35648e-06		0.472	1.11656e-05
	0.474	7.35856e-06		0.473	1.11667e-05
	0.475	7.3603e-06		0.474	1.1168e-05
	0.476	7.36117e-06		0.475	1.11697e-05
	0.477	7.36325e-06		0.476	1.11703e-05
	0.478	7.36574e-06		0.477	1.1172e-05
	0.479	7.36649e-06		0.478	1.11727e-05
	0.48	7.36823e-06		0.479	1.1174e-05
	0.481	7.37025e-06		0.48	1.11753e-05
	0.482	7.37228e-06		0.481	1.11763e-05
	0.483	7.37321e-06		0.482	1.11777e-05
	0.484	7.37541e-06		0.483	1.1179e-05
	0.485	7.37679e-06		0.484	1.11803e-05
	0.486	7.37853e-06		0.485	1.11813e-05
	0.487	7.38067e-06		0.486	1.1183e-05
	0.488	7.3827e-06		0.487	1.11843e-05
	0.489	7.38449e-06		0.488	1.11853e-05
	0.49	7.386e-06		0.489	1.11867e-05
	0.491	7.38843e-06		0.49	1.1188e-05
	0.492	7.38981e-06		0.491	1.11893e-05
	0.493	7.39144e-06		0.492	1.11903e-05
	0.494	7.39358e-06		0.493	1.11917e-05
	0.495	7.39491e-06		0.494	1.1193e-05
	0.496	7.3967e-06		0.495	1.11943e-05
	0.497	7.39884e-06		0.496	1.11953e-05
	0.498	7.39959e-06		0.497	1.11967e-05
	0.499	7.4022e-06		0.498	1.11973e-05
	0.5	7.40422e-06		0.499	1.11993e-05
	0.501	7.40509e-06		0.5	1.12007e-05
	0.502	7.40741e-06		0.501	1.1202e-05
	0.503	7.40932e-06		0.502	1.12033e-05
	0.504	7.41042e-06		0.503	1.12047e-05
	0.505	7.41238e-06		0.504	1.12057e-05
	0.506	7.41412e-06		0.505	1.1207e-05
	0.507	7.41597e-06		0.506	1.12083e-05
	0.508	7.41765e-06		0.507	1.12097e-05
	0.509	7.41887e-06		0.508	1.1211e-05
	0.51	7.42083e-06		0.509	1.12123e-05
	0.511	7.42269e-06		0.51	1.12133e-05
	0.512	7.42604e-06		0.511	1.12143e-05
	0.513	7.42691e-06		0.512	1.1217e-05
	0.514	7.42755e-06		0.513	1.1218e-05
	0.515	7.42998e-06		0.514	1.12193e-05
	0.516	7.43096e-06		0.515	1.12203e-05
	0.517	7.43258e-06		0.516	1.1222e-05
	0.518	7.43536e-06		0.517	1.12227e-05
	0.519	7.43623e-06		0.518	1.12237e-05
	0.52	7.43819e-06		0.519	1.1225e-05
	0.521	7.4408e-06		0.52	1.1227e-05
	0.522	7.44161e-06		0.521	1.1228e-05
	0.523	7.44253e-06		0.522	1.1229e-05
	0.524	7.44468e-06		0.523	1.12303e-05
	0.525	7.44676e-06		0.524	1.1232e-05
	0.526	7.44815e-06		0.525	1.12333e-05
	0.527	7.45041e-06		0.526	1.1235e-05
	0.528	7.45226e-06		0.527	1.1236e-05
	0.529	7.45365e-06		0.528	1.1237e-05
	0.53	7.45584e-06		0.529	1.1239e-05
	0.531	7.45677e-06		0.53	1.12403e-05
	0.532	7.45862e-06		0.531	1.12417e-05
	0.533	7.46013e-06		0.532	1.12423e-05
	0.534	7.46157e-06		0.533	1.12443e-05
	0.535	7.46314e-06		0.534	1.12457e-05
	0.536	7.46458e-06		0.535	1.12473e-05
	0.537	7.46661e-06		0.536	1.1249e-05
	0.538	7.46846e-06		0.537	1.1251e-05
	0.539	7.47037e-06		0.538	1.1252e-05
	0.54	7.47234e-06		0.539	1.1253e-05
	0.541	7.47373e-06		0.54	1.12547e-05
	0.542	7.47535e-06		0.541	1.1256e-05
	0.543	7.47697e-06		0.542	1.1257e-05
	0.544	7.47922e-06		0.543	1.12583e-05
	0.545	7.48056e-06		0.544	1.12603e-05
	0.546	7.48194e-06		0.545	1.12613e-05
	0.547	7.48391e-06		0.546	1.12627e-05
	0.548	7.48611e-06		0.547	1.1264e-05
	0.549	7.48738e-06		0.548	1.12657e-05
	0.55	7.48935e-06		0.549	1.12667e-05
	0.551	7.49086e-06		0.55	1.12687e-05
	0.552	7.49236e-06		0.551	1.12697e-05
	0.553	7.49421e-06		0.552	1.1271e-05
	0.554	7.4956e-06		0.553	1.1273e-05
	0.555	7.49769e-06		0.554	1.12747e-05
	0.556	7.49867e-06		0.555	1.12757e-05
	0.557	7.5e-06		0.556	1.12773e-05
	0.558	7.50243e-06		0.557	1.12787e-05
	0.559	7.50382e-06		0.558	1.128e-05
	0.56	7.50573e-06		0.559	1.12813e-05
	0.561	7.50729e-06		0.56	1.1283e-05
	0.562	7.51001e-06		0.561	1.12847e-05
	0.563	7.51262e-06		0.562	1.1286e-05
	0.564	7.5147e-06		0.563	1.12877e-05
	0.565	7.51649e-06		0.564	1.1289e-05
	0.566	7.51852e-06		0.565	1.129e-05
	0.567	7.51997e-06		0.566	1.12917e-05
	0.568	7.52211e-06		0.567	1.12933e-05
	0.569	7.52315e-06		0.568	1.12943e-05
	0.57	7.52488e-06		0.569	1.1296e-05
	0.571	7.52604e-06		0.57	1.12977e-05
	0.572	7.52894e-06		0.571	1.12997e-05
	0.573	7.53125e-06		0.572	1.13007e-05
	0.574	7.53356e-06		0.573	1.13023e-05
	0.575	7.53472e-06		0.574	1.13043e-05
	0.576	7.53704e-06		0.575	1.13053e-05
	0.577	7.53935e-06		0.576	1.1307e-05
	0.578	7.54051e-06		0.577	1.13087e-05
	0.579	7.54282e-06		0.578	1.13103e-05
	0.58	7.54514e-06		0.579	1.13117e-05
	0.581	7.54688e-06		0.58	1.13137e-05
	0.582	7.54861e-06		0.581	1.13147e-05
	0.583	7.55093e-06		0.582	1.13163e-05
	0.584	7.55324e-06		0.583	1.1318e-05
	0.585	7.55498e-06		0.584	1.132e-05
	0.586	7.55671e-06		0.585	1.13217e-05
	0.587	7.55903e-06		0.586	1.13233e-05
	0.588	7.56076e-06		0.587	1.1325e-05
	0.589	7.56308e-06		0.588	1.13267e-05
	0.59	7.56597e-06		0.589	1.1328e-05
	0.591	7.56771e-06		0.59	1.13303e-05
	0.592	7.5706e-06		0.591	1.13317e-05
	0.593	7.5735e-06		0.592	1.1333e-05
	0.594	7.57523e-06		0.593	1.13347e-05
	0.595	7.57813e-06		0.594	1.13363e-05
	0.596	7.58044e-06		0.595	1.13387e-05
	0.597	7.58275e-06		0.596	1.13403e-05
	0.598	7.58507e-06		0.597	1.1342e-05
	0.599	7.58854e-06		0.598	1.13437e-05
	0.6	7.59028e-06		0.599	1.13453e-05
	0.601	7.59317e-06		0.6	1.13473e-05
	0.602	7.59549e-06		0.601	1.13493e-05
	0.603	7.5978e-06		0.602	1.1351e-05
	0.604	7.60127e-06		0.603	1.13533e-05
	0.605	7.60417e-06		0.604	1.13553e-05
	0.606	7.6059e-06		0.605	1.1357e-05
	0.607	7.60822e-06		0.606	1.13587e-05
	0.608	7.61111e-06		0.607	1.13607e-05
	0.609	7.61343e-06		0.608	1.13627e-05
	0.61	7.61574e-06		0.609	1.13647e-05
	0.611	7.62037e-06		0.61	1.13667e-05
	0.612	7.62384e-06		0.611	1.13683e-05
	0.613	7.62558e-06		0.612	1.13707e-05
	0.614	7.63021e-06		0.613	1.1372e-05
	0.615	7.6331e-06		0.614	1.1375e-05
	0.616	7.63657e-06		0.615	1.1377e-05
	0.617	7.64005e-06		0.616	1.13787e-05
	0.618	7.64294e-06		0.617	1.1381e-05
	0.619	7.64641e-06		0.618	1.1383e-05
	0.62	7.65046e-06		0.619	1.13847e-05
	0.621	7.65278e-06		0.62	1.13863e-05
	0.622	7.65799e-06		0.621	1.13883e-05
	0.623	7.66088e-06		0.622	1.1391e-05
	0.624	7.66493e-06		0.623	1.1393e-05
	0.625	7.6684e-06		0.624	1.13953e-05
	0.626	7.67245e-06		0.625	1.13977e-05
	0.627	7.67708e-06		0.626	1.14e-05
	0.628	7.67998e-06		0.627	1.14027e-05
	0.629	7.68519e-06		0.628	1.14047e-05
	0.63	7.68924e-06		0.629	1.1407e-05
	0.631	7.69329e-06		0.63	1.14093e-05
	0.632	7.69676e-06		0.631	1.14117e-05
	0.633	7.70255e-06		0.632	1.14147e-05
	0.634	7.70718e-06		0.633	1.14173e-05
	0.635	7.71123e-06		0.634	1.14193e-05
	0.636	7.71644e-06		0.635	1.1422e-05
	0.637	7.72049e-06		0.636	1.14247e-05
	0.638	7.72512e-06		0.637	1.14273e-05
	0.639	7.73032e-06		0.638	1.143e-05
	0.64	7.73553e-06		0.639	1.14327e-05
	0.641	7.74074e-06		0.64	1.14353e-05
	0.642	7.74595e-06		0.641	1.14387e-05
	0.643	7.75231e-06		0.642	1.14413e-05
	0.644	7.75694e-06		0.643	1.14437e-05
	0.645	7.76215e-06		0.644	1.1447e-05
	0.646	7.76852e-06		0.645	1.1449e-05
	0.647	7.77373e-06		0.646	1.1452e-05
	0.648	7.77894e-06		0.647	1.14543e-05
	0.649	7.78588e-06		0.648	1.14573e-05
	0.65	7.79225e-06		0.649	1.1461e-05
	0.651	7.79745e-06		0.65	1.1463e-05
	0.652	7.80498e-06		0.651	1.1466e-05
	0.653	7.81076e-06		0.652	1.1469e-05
	0.654	7.81829e-06		0.653	1.14713e-05
	0.655	7.82523e-06		0.654	1.1475e-05
	0.656	7.83102e-06		0.655	1.14777e-05
	0.657	7.83796e-06		0.656	1.1481e-05
	0.658	7.84549e-06		0.657	1.14843e-05
	0.659	7.85301e-06		0.658	1.14867e-05
	0.66	7.85995e-06		0.659	1.149e-05
	0.661	7.86748e-06		0.66	1.1493e-05
	0.662	7.87558e-06		0.661	1.14967e-05
	0.663	7.88368e-06		0.662	1.14997e-05
	0.664	7.89005e-06		0.663	1.1503e-05
	0.665	7.89815e-06		0.664	1.1506e-05
	0.666	7.90683e-06		0.665	1.151e-05
	0.667	7.91493e-06		0.666	1.15133e-05
	0.668	7.92419e-06		0.667	1.1517e-05
	0.669	7.93287e-06		0.668	1.15207e-05
	0.67	7.94097e-06		0.669	1.15243e-05
	0.671	7.94965e-06		0.67	1.1528e-05
	0.672	7.95833e-06		0.671	1.1531e-05
	0.673	7.96759e-06		0.672	1.15347e-05
	0.674	7.97743e-06		0.673	1.1538e-05
	0.675	7.98669e-06		0.674	1.15423e-05
	0.676	7.99595e-06		0.675	1.1546e-05
	0.677	8.00521e-06		0.676	1.15493e-05
	0.678	8.01505e-06		0.677	1.15527e-05
	0.679	8.02488e-06		0.678	1.15573e-05
	0.68	8.03472e-06		0.679	1.15607e-05
	0.681	8.0434e-06		0.68	1.1565e-05
	0.682	8.05382e-06		0.681	1.15687e-05
	0.683	8.06424e-06		0.682	1.1572e-05
	0.684	8.0735e-06		0.683	1.15753e-05
	0.685	8.08333e-06		0.684	1.158e-05
	0.686	8.09491e-06		0.685	1.15833e-05
	0.687	8.10475e-06		0.686	1.1588e-05
	0.688	8.11632e-06		0.687	1.1592e-05
	0.689	8.12789e-06		0.688	1.1596e-05
	0.69	8.13889e-06		0.689	1.1601e-05
	0.691	8.14988e-06		0.69	1.16043e-05
	0.692	8.16262e-06		0.691	1.16093e-05
	0.693	8.17361e-06		0.692	1.16137e-05
	0.694	8.18461e-06		0.693	1.16177e-05
	0.695	8.19676e-06		0.694	1.16223e-05
	0.696	8.20718e-06		0.695	1.1626e-05
	0.697	8.21933e-06		0.696	1.16303e-05
	0.698	8.2309e-06		0.697	1.16353e-05
	0.699	8.24363e-06		0.698	1.16393e-05
	0.7	8.25637e-06		0.699	1.1644e-05
	0.701	8.2691e-06		0.7	1.1649e-05
	0.702	8.28183e-06		0.701	1.1653e-05
	0.703	8.29514e-06		0.702	1.1658e-05
	0.704	8.30729e-06		0.703	1.16617e-05
	0.705	8.3206e-06		0.704	1.1666e-05
	0.706	8.33218e-06		0.705	1.16713e-05
	0.707	8.34549e-06		0.706	1.16757e-05
	0.708	8.3588e-06		0.707	1.16807e-05
	0.709	8.37095e-06		0.708	1.1686e-05
	0.71	8.38657e-06		0.709	1.1691e-05
	0.711	8.39988e-06		0.71	1.1697e-05
	0.712	8.41319e-06		0.711	1.17017e-05
	0.713	8.42766e-06		0.712	1.17067e-05
	0.714	8.44097e-06		0.713	1.1712e-05
	0.715	8.45428e-06		0.714	1.1717e-05
	0.716	8.46875e-06		0.715	1.17223e-05
	0.717	8.48495e-06		0.716	1.17277e-05
	0.718	8.5e-06		0.717	1.17347e-05
	0.719	8.51331e-06		0.718	1.174e-05
	0.72	8.52836e-06		0.719	1.1746e-05
	0.721	8.54398e-06		0.72	1.1751e-05
	0.722	8.55787e-06		0.721	1.17567e-05
	0.723	8.57292e-06		0.722	1.1762e-05
	0.724	8.58854e-06		0.723	1.17687e-05
	0.725	8.60475e-06		0.724	1.17743e-05
	0.726	8.61979e-06		0.725	1.178e-05
	0.727	8.63484e-06		0.726	1.17863e-05
	0.728	8.65104e-06		0.727	1.17923e-05
	0.729	8.66725e-06		0.728	1.17987e-05
	0.73	8.68287e-06		0.729	1.18057e-05
	0.731	8.70023e-06		0.73	1.18113e-05
	0.732	8.71644e-06		0.731	1.18183e-05
	0.733	8.73148e-06		0.732	1.1826e-05
	0.734	8.74942e-06		0.733	1.18317e-05
	0.735	8.76505e-06		0.734	1.1839e-05
	0.736	8.78125e-06		0.735	1.18453e-05
	0.737	8.79977e-06		0.736	1.18533e-05
	0.738	8.81597e-06		0.737	1.18607e-05
	0.739	8.83391e-06		0.738	1.18677e-05
	0.74	8.85185e-06		0.739	1.18757e-05
	0.741	8.86921e-06		0.74	1.1884e-05
	0.742	8.88657e-06		0.741	1.18913e-05
	0.743	8.90394e-06		0.742	1.18997e-05
	0.744	8.9213e-06		0.743	1.19067e-05
	0.745	8.93981e-06		0.744	1.19163e-05
	0.746	8.95718e-06		0.745	1.19253e-05
	0.747	8.97627e-06		0.746	1.1934e-05
	0.748	8.99653e-06		0.747	1.1943e-05
	0.749	9.01563e-06		0.748	1.1951e-05
	0.75	9.03588e-06		0.749	1.1959e-05
	0.751	9.0544e-06		0.75	1.1969e-05
	0.752	9.0735e-06		0.751	1.19767e-05
	0.753	9.09317e-06		0.752	1.1986e-05
	0.754	9.114e-06		0.753	1.19957e-05
	0.755	9.13542e-06		0.754	1.20053e-05
	0.756	9.15625e-06		0.755	1.2015e-05
	0.757	9.17708e-06		0.756	1.20257e-05
	0.758	9.19792e-06		0.757	1.20357e-05
	0.759	9.21933e-06		0.758	1.2047e-05
	0.76	9.23843e-06		0.759	1.20577e-05
	0.761	9.26215e-06		0.76	1.20697e-05
	0.762	9.2853e-06		0.761	1.20813e-05
	0.763	9.30961e-06		0.762	1.2092e-05
	0.764	9.33102e-06		0.763	1.2104e-05
	0.765	9.35127e-06		0.764	1.2116e-05
	0.766	9.37384e-06		0.765	1.21263e-05
	0.767	9.39757e-06		0.766	1.21383e-05
	0.768	9.42188e-06		0.767	1.2151e-05
	0.769	9.44502e-06		0.768	1.21637e-05
	0.77	9.46933e-06		0.769	1.2177e-05
	0.771	9.49306e-06		0.77	1.21893e-05
	0.772	9.51736e-06		0.771	1.2203e-05
	0.773	9.53993e-06		0.772	1.22163e-05
	0.774	9.56481e-06		0.773	1.2229e-05
	0.775	9.58854e-06		0.774	1.22417e-05
	0.776	9.61227e-06		0.775	1.2255e-05
	0.777	9.63657e-06		0.776	1.22703e-05
	0.778	9.6603e-06		0.777	1.22837e-05
	0.779	9.68576e-06		0.778	1.22963e-05
	0.78	9.71065e-06		0.779	1.23127e-05
	0.781	9.73438e-06		0.78	1.23277e-05
	0.782	9.761e-06		0.781	1.23413e-05
	0.783	9.7853e-06		0.782	1.2357e-05
	0.784	9.80961e-06		0.783	1.23727e-05
	0.785	9.83565e-06		0.784	1.23883e-05
	0.786	9.85995e-06		0.785	1.24043e-05
	0.787	9.88542e-06		0.786	1.242e-05
	0.788	9.91146e-06		0.787	1.2436e-05
	0.789	9.93576e-06		0.788	1.2453e-05
	0.79	9.96354e-06		0.789	1.2469e-05
	0.791	9.98669e-06		0.79	1.24857e-05
	0.792	1.00098e-05		0.791	1.25027e-05
	0.793	1.0037e-05		0.792	1.252e-05
	0.794	1.00613e-05		0.793	1.25373e-05
	0.795	1.0088e-05		0.794	1.25547e-05
	0.796	1.01111e-05		0.795	1.25727e-05
	0.797	1.01343e-05		0.796	1.25903e-05
	0.798	1.01626e-05		0.797	1.26083e-05
	0.799	1.01875e-05		0.798	1.26273e-05
	0.8	1.02124e-05		0.799	1.26457e-05
	0.801	1.0239e-05		0.8	1.26637e-05
	0.802	1.02627e-05		0.801	1.26833e-05
	0.803	1.02876e-05		0.802	1.27023e-05
	0.804	1.03119e-05		0.803	1.27223e-05
	0.805	1.03356e-05		0.804	1.2742e-05
	0.806	1.036e-05		0.805	1.2761e-05
	0.807	1.03825e-05		0.806	1.2782e-05
	0.808	1.04074e-05		0.807	1.28027e-05
	0.809	1.04323e-05		0.808	1.28237e-05
	0.81	1.04543e-05		0.809	1.28433e-05
	0.811	1.04803e-05		0.81	1.28627e-05
	0.812	1.05052e-05		0.811	1.2883e-05
	0.813	1.05272e-05		0.812	1.2904e-05
	0.814	1.05521e-05		0.813	1.29257e-05
	0.815	1.05758e-05		0.814	1.29473e-05
	0.816	1.05984e-05		0.815	1.2968e-05
	0.817	1.06227e-05		0.816	1.29893e-05
	0.818	1.06453e-05		0.817	1.30113e-05
	0.819	1.06719e-05		0.818	1.30333e-05
	0.82	1.06973e-05		0.819	1.30587e-05
	0.821	1.07176e-05		0.82	1.30827e-05
	0.822	1.07402e-05		0.821	1.3103e-05
	0.823	1.07622e-05		0.822	1.31267e-05
	0.824	1.07859e-05		0.823	1.31473e-05
	0.825	1.08102e-05		0.824	1.31707e-05
	0.826	1.08304e-05		0.825	1.3194e-05
	0.827	1.0853e-05		0.826	1.3214e-05
	0.828	1.08773e-05		0.827	1.32397e-05
	0.829	1.08964e-05		0.828	1.32643e-05
	0.83	1.09167e-05		0.829	1.3288e-05
	0.831	1.09363e-05		0.83	1.33123e-05
	0.832	1.09572e-05		0.831	1.3337e-05
	0.833	1.09809e-05		0.832	1.336e-05
	0.834	1.10012e-05		0.833	1.3383e-05
	0.835	1.10231e-05		0.834	1.34057e-05
	0.836	1.10463e-05		0.835	1.34303e-05
	0.837	1.10671e-05		0.836	1.3454e-05
	0.838	1.10897e-05		0.837	1.34773e-05
	0.839	1.11105e-05		0.838	1.35023e-05
	0.84	1.11308e-05		0.839	1.3524e-05
	0.841	1.11545e-05		0.84	1.3548e-05
	0.842	1.11748e-05		0.841	1.3572e-05
	0.843	1.11973e-05		0.842	1.35933e-05
	0.844	1.1217e-05		0.843	1.36187e-05
	0.845	1.12344e-05		0.844	1.3642e-05
	0.846	1.12569e-05		0.845	1.36633e-05
	0.847	1.12784e-05		0.846	1.36887e-05
	0.848	1.12986e-05		0.847	1.37137e-05
	0.849	1.13241e-05		0.848	1.3736e-05
	0.85	1.13409e-05		0.849	1.37607e-05
	0.851	1.13634e-05		0.85	1.37837e-05
	0.852	1.1386e-05		0.851	1.38073e-05
	0.853	1.1408e-05		0.852	1.38293e-05
	0.854	1.14334e-05		0.853	1.38527e-05
	0.855	1.1452e-05		0.854	1.3877e-05
	0.856	1.14722e-05		0.855	1.38987e-05
	0.857	1.14959e-05		0.856	1.39217e-05
	0.858	1.15133e-05		0.857	1.39433e-05
	0.859	1.1537e-05		0.858	1.3965e-05
	0.86	1.15602e-05		0.859	1.39897e-05
	0.861	1.15793e-05		0.86	1.40113e-05
	0.862	1.16047e-05		0.861	1.40327e-05
	0.863	1.16244e-05		0.862	1.4058e-05
	0.864	1.1647e-05		0.863	1.40797e-05
	0.865	1.16707e-05		0.864	1.4102e-05
	0.866	1.1695e-05		0.865	1.4124e-05
	0.867	1.17216e-05		0.866	1.41427e-05
	0.868	1.17454e-05		0.867	1.41657e-05
	0.869	1.17697e-05		0.868	1.41867e-05
	0.87	1.17946e-05		0.869	1.42033e-05
	0.871	1.1816e-05		0.87	1.42333e-05
	0.872	1.18426e-05		0.871	1.42533e-05
	0.873	1.18733e-05		0.872	1.42733e-05
	0.874	1.18941e-05		0.873	1.42933e-05
	0.875	1.1919e-05		0.874	1.43167e-05
	0.876	1.1945e-05		0.875	1.434e-05
	0.877	1.19688e-05		0.876	1.43633e-05
	0.878	1.19988e-05		0.877	1.43833e-05
	0.879	1.20284e-05		0.878	1.441e-05
	0.88	1.20527e-05		0.879	1.44333e-05
	0.881	1.2081e-05		0.88	1.445e-05
	0.882	1.21105e-05		0.881	1.447e-05
	0.883	1.21389e-05		0.882	1.44933e-05
	0.884	1.21678e-05		0.883	1.45167e-05
	0.885	1.21973e-05		0.884	1.45367e-05
	0.886	1.22297e-05		0.885	1.45633e-05
	0.887	1.22575e-05		0.886	1.459e-05
	0.888	1.22876e-05		0.887	1.461e-05
	0.889	1.23206e-05		0.888	1.463e-05
	0.89	1.23466e-05		0.889	1.46567e-05
	0.891	1.23825e-05		0.89	1.46767e-05
	0.892	1.24178e-05		0.891	1.47e-05
	0.893	1.24497e-05		0.892	1.47233e-05
	0.894	1.24821e-05		0.893	1.47433e-05
	0.895	1.25162e-05		0.894	1.477e-05
	0.896	1.25538e-05		0.895	1.47933e-05
	0.897	1.25868e-05		0.896	1.48167e-05
	0.898	1.26198e-05		0.897	1.484e-05
	0.899	1.26568e-05		0.898	1.48667e-05
	0.9	1.26904e-05		0.899	1.489e-05
	0.901	1.27269e-05		0.9	1.49167e-05
	0.902	1.27604e-05		0.901	1.494e-05
	0.903	1.28009e-05		0.902	1.49667e-05
	0.904	1.28414e-05		0.903	1.499e-05
	0.905	1.28819e-05		0.904	1.50167e-05
	0.906	1.29225e-05		0.905	1.50433e-05
	0.907	1.29688e-05		0.906	1.50733e-05
	0.908	1.3015e-05		0.907	1.51e-05
	0.909	1.30498e-05		0.908	1.51233e-05
	0.91	1.30903e-05		0.909	1.51533e-05
	0.911	1.31366e-05		0.91	1.518e-05
	0.912	1.31771e-05		0.911	1.521e-05
	0.913	1.32292e-05		0.912	1.524e-05
	0.914	1.32697e-05		0.913	1.527e-05
	0.915	1.33218e-05		0.914	1.52967e-05
	0.916	1.33623e-05		0.915	1.53267e-05
	0.917	1.34086e-05		0.916	1.53567e-05
	0.918	1.34664e-05		0.917	1.53933e-05
	0.919	1.35127e-05		0.918	1.54233e-05
	0.92	1.35648e-05		0.919	1.54467e-05
	0.921	1.36169e-05		0.92	1.548e-05
	0.922	1.36632e-05		0.921	1.55133e-05
	0.923	1.37211e-05		0.922	1.55467e-05
	0.924	1.37731e-05		0.923	1.55833e-05
	0.925	1.38194e-05		0.924	1.56167e-05
	0.926	1.38715e-05		0.925	1.56467e-05
	0.927	1.39294e-05		0.926	1.568e-05
	0.928	1.39873e-05		0.927	1.57133e-05
	0.929	1.40451e-05		0.928	1.57433e-05
	0.93	1.40972e-05		0.929	1.578e-05
	0.931	1.41609e-05		0.93	1.58233e-05
	0.932	1.42188e-05		0.931	1.58633e-05
	0.933	1.4265e-05		0.932	1.59033e-05
	0.934	1.43403e-05		0.933	1.594e-05
	0.935	1.43981e-05		0.934	1.59733e-05
	0.936	1.4456e-05		0.935	1.60133e-05
	0.937	1.45197e-05		0.936	1.60533e-05
	0.938	1.45775e-05		0.937	1.609e-05
	0.939	1.46412e-05		0.938	1.612e-05
	0.94	1.47164e-05		0.939	1.61633e-05
	0.941	1.47801e-05		0.94	1.621e-05
	0.942	1.48495e-05		0.941	1.62467e-05
	0.943	1.49132e-05		0.942	1.63e-05
	0.944	1.49826e-05		0.943	1.634e-05
	0.945	1.50637e-05		0.944	1.63867e-05
	0.946	1.51273e-05		0.945	1.643e-05
	0.947	1.52025e-05		0.946	1.647e-05
	0.948	1.5272e-05		0.947	1.65133e-05
	0.949	1.53588e-05		0.948	1.65567e-05
	0.95	1.54398e-05		0.949	1.66033e-05
	0.951	1.55093e-05		0.95	1.66533e-05
	0.952	1.55845e-05		0.951	1.67e-05
	0.953	1.56655e-05		0.952	1.67467e-05
	0.954	1.5735e-05		0.953	1.67933e-05
	0.955	1.5816e-05		0.954	1.68433e-05
	0.956	1.5897e-05		0.955	1.689e-05
	0.957	1.5978e-05		0.956	1.694e-05
	0.958	1.60648e-05		0.957	1.69867e-05
	0.959	1.61458e-05		0.958	1.70367e-05
	0.96	1.62326e-05		0.959	1.70867e-05
	0.961	1.63194e-05		0.96	1.71367e-05
	0.962	1.64005e-05		0.961	1.71867e-05
	0.963	1.64873e-05		0.962	1.723e-05
	0.964	1.65741e-05		0.963	1.72867e-05
	0.965	1.66551e-05		0.964	1.734e-05
	0.966	1.67419e-05		0.965	1.73933e-05
	0.967	1.68287e-05		0.966	1.745e-05
	0.968	1.69213e-05		0.967	1.75e-05
	0.969	1.70197e-05		0.968	1.75567e-05
	0.97	1.71065e-05		0.969	1.761e-05
	0.971	1.71991e-05		0.97	1.76667e-05
	0.972	1.72917e-05		0.971	1.77233e-05
	0.973	1.73843e-05		0.972	1.77867e-05
	0.974	1.74711e-05		0.973	1.78433e-05
	0.975	1.75752e-05		0.974	1.79033e-05
	0.976	1.76678e-05		0.975	1.79633e-05
	0.977	1.7772e-05		0.976	1.802e-05
	0.978	1.78704e-05		0.977	1.808e-05
	0.979	1.79688e-05		0.978	1.81367e-05
	0.98	1.80556e-05		0.979	1.81967e-05
	0.981	1.81539e-05		0.98	1.82633e-05
	0.982	1.82581e-05		0.981	1.83233e-05
	0.983	1.83507e-05		0.982	1.83833e-05
	0.984	1.84549e-05		0.983	1.84467e-05
	0.985	1.8559e-05		0.984	1.85133e-05
	0.986	1.86574e-05		0.985	1.85767e-05
	0.987	1.87674e-05		0.986	1.86333e-05
	0.988	1.88715e-05		0.987	1.87e-05
	0.989	1.89699e-05		0.988	1.876e-05
	0.99	1.90856e-05		0.989	1.88267e-05
	0.991	1.91956e-05		0.99	1.88967e-05
	0.992	1.92998e-05		0.991	1.89567e-05
	0.993	1.93924e-05		0.992	1.90167e-05
	0.994	1.9485e-05		0.993	1.90833e-05
	0.995	1.96007e-05		0.994	1.91567e-05
	0.996	1.96991e-05		0.995	1.923e-05
	0.997	1.98032e-05		0.996	1.93033e-05
	0.998	1.99248e-05		0.997	1.93733e-05
	0.999	2.00347e-05		0.998	1.94467e-05
	1	2.01505e-05		0.999	1.951e-05
	1.001	2.02778e-05		1	1.95833e-05
	1.002	2.03877e-05		1.001	1.96567e-05
	1.003	2.05035e-05		1.002	1.97233e-05
	1.004	2.06192e-05		1.003	1.98067e-05
	1.005	2.0735e-05		1.004	1.98833e-05
	1.006	2.08565e-05		1.005	1.99567e-05
	1.007	2.09722e-05		1.006	2.003e-05
	1.008	2.1088e-05		1.007	2.011e-05
	1.009	2.11921e-05		1.008	2.019e-05
	1.01	2.13021e-05		1.009	2.02633e-05
	1.011	2.14178e-05		1.01	2.034e-05
	1.012	2.15278e-05		1.011	2.04233e-05
	1.013	2.16435e-05		1.012	2.05067e-05
	1.014	2.1765e-05		1.013	2.058e-05
	1.015	2.18866e-05		1.014	2.06567e-05
	1.016	2.20139e-05		1.015	2.074e-05
	1.017	2.21296e-05		1.016	2.08233e-05
	1.018	2.22454e-05		1.017	2.09033e-05
	1.019	2.23727e-05		1.018	2.09833e-05
	1.02	2.24884e-05		1.019	2.10667e-05
	1.021	2.25984e-05		1.02	2.115e-05
	1.022	2.27315e-05		1.021	2.123e-05
	1.023	2.28414e-05		1.022	2.132e-05
	1.024	2.29688e-05		1.023	2.14e-05
	1.025	2.30845e-05		1.024	2.14833e-05
	1.026	2.32118e-05		1.025	2.15767e-05
	1.027	2.33565e-05		1.026	2.16667e-05
	1.028	2.3478e-05		1.027	2.175e-05
	1.029	2.36053e-05		1.028	2.18333e-05
	1.03	2.37269e-05		1.029	2.193e-05
	1.031	2.38426e-05		1.03	2.20233e-05
	1.032	2.39757e-05		1.031	2.21067e-05
	1.033	2.41088e-05		1.032	2.221e-05
	1.034	2.42303e-05		1.033	2.23133e-05
	1.035	2.43461e-05		1.034	2.24e-05
	1.036	2.44734e-05		1.035	2.25e-05
	1.037	2.46007e-05		1.036	2.26e-05
	1.038	2.47396e-05		1.037	2.26933e-05
	1.039	2.48843e-05		1.038	2.27867e-05
	1.04	2.50174e-05		1.039	2.289e-05
	1.041	2.51505e-05		1.04	2.299e-05
	1.042	2.52836e-05		1.041	2.30867e-05
	1.043	2.54282e-05		1.042	2.31833e-05
	1.044	2.55671e-05		1.043	2.32867e-05
	1.045	2.57176e-05		1.044	2.33967e-05
	1.046	2.58565e-05		1.045	2.35067e-05
	1.047	2.59896e-05		1.046	2.36133e-05
	1.048	2.61285e-05		1.047	2.372e-05
	1.049	2.62674e-05		1.048	2.383e-05
	1.05	2.63889e-05		1.049	2.394e-05
	1.051	2.65336e-05		1.05	2.40467e-05
	1.052	2.6684e-05		1.051	2.416e-05
	1.053	2.68403e-05		1.052	2.42833e-05
	1.054	2.69965e-05		1.053	2.441e-05
	1.055	2.71644e-05		1.054	2.453e-05
	1.056	2.73264e-05		1.055	2.46533e-05
	1.057	2.74769e-05		1.056	2.47833e-05
	1.058	2.76331e-05		1.057	2.49033e-05
	1.059	2.78067e-05		1.058	2.50233e-05
	1.06	2.79688e-05		1.059	2.51467e-05
	1.061	2.81308e-05		1.06	2.52633e-05
	1.062	2.82986e-05		1.061	2.53767e-05
	1.063	2.84491e-05		1.062	2.54967e-05
	1.064	2.86343e-05		1.063	2.562e-05
	1.065	2.88252e-05		1.064	2.57533e-05
	1.066	2.89988e-05		1.065	2.58867e-05
	1.067	2.91725e-05		1.066	2.601e-05
	1.068	2.93576e-05		1.067	2.61433e-05
	1.069	2.95428e-05		1.068	2.62733e-05
	1.07	2.97164e-05		1.069	2.64067e-05
	1.071	2.98958e-05		1.07	2.65467e-05
	1.072	3.00926e-05		1.071	2.66867e-05
	1.073	3.02836e-05		1.072	2.68233e-05
	1.074	3.04688e-05		1.073	2.697e-05
	1.075	3.06713e-05		1.074	2.71133e-05
	1.076	3.08623e-05		1.075	2.725e-05
	1.077	3.10648e-05		1.076	2.73767e-05
	1.078	3.12905e-05		1.077	2.753e-05
	1.079	3.15046e-05		1.078	2.76833e-05
	1.08	3.17188e-05		1.079	2.78267e-05
	1.081	3.19271e-05		1.08	2.79767e-05
	1.082	3.21412e-05		1.081	2.813e-05
	1.083	3.23843e-05		1.082	2.82867e-05
	1.084	3.261e-05		1.083	2.84467e-05
	1.085	3.28356e-05		1.084	2.86067e-05
	1.086	3.30729e-05		1.085	2.87667e-05
	1.087	3.32928e-05		1.086	2.893e-05
	1.088	3.35243e-05		1.087	2.90833e-05
	1.089	3.37731e-05		1.088	2.92433e-05
	1.09	3.40394e-05		1.089	2.94033e-05
	1.091	3.4294e-05		1.09	2.95667e-05
	1.092	3.4537e-05		1.091	2.974e-05
	1.093	3.48032e-05		1.092	2.99167e-05
	1.094	3.50752e-05		1.093	3.009e-05
	1.095	3.53472e-05		1.094	3.026e-05
	1.096	3.56366e-05		1.095	3.04333e-05
	1.097	3.59028e-05		1.096	3.06133e-05
	1.098	3.6169e-05		1.097	3.07833e-05
	1.099	3.64468e-05		1.098	3.09567e-05
	1.1	3.67419e-05		1.099	3.11367e-05
	1.101	3.70255e-05		1.1	3.13133e-05
	1.102	3.73438e-05		1.101	3.14833e-05
	1.103	3.76678e-05		1.102	3.165e-05
	1.104	3.79745e-05		1.103	3.18333e-05
	1.105	3.82928e-05		1.104	3.20333e-05
	1.106	3.86227e-05		1.105	3.22167e-05
	1.107	3.89641e-05		1.106	3.241e-05
	1.108	3.92882e-05		1.107	3.259e-05
	1.109	3.96007e-05		1.108	3.277e-05
	1.11	3.99363e-05		1.109	3.29533e-05
	1.111	4.02604e-05		1.11	3.313e-05
	1.112	4.06019e-05		1.111	3.33033e-05
	1.113	4.09606e-05		1.112	3.35033e-05
	1.114	4.13137e-05		1.113	3.36967e-05
	1.115	4.16667e-05		1.114	3.38867e-05
	1.116	4.20428e-05		1.115	3.40833e-05
	1.117	4.24248e-05		1.116	3.42933e-05
	1.118	4.28067e-05		1.117	3.45067e-05
	1.119	4.31944e-05		1.118	3.47067e-05
	1.12	4.35822e-05		1.119	3.48833e-05
	1.121	4.39757e-05		1.12	3.50933e-05
	1.122	4.43692e-05		1.121	3.53033e-05
	1.123	4.47801e-05		1.122	3.55067e-05
	1.124	4.5191e-05		1.123	3.57167e-05
	1.125	4.55961e-05		1.124	3.59233e-05
	1.126	4.60012e-05		1.125	3.613e-05
	1.127	4.64236e-05		1.126	3.63333e-05
	1.128	4.68461e-05		1.127	3.65467e-05
	1.129	4.72859e-05		1.128	3.677e-05
	1.13	4.77083e-05		1.129	3.69867e-05
	1.131	4.81539e-05		1.13	3.72033e-05
	1.132	4.85822e-05		1.131	3.74267e-05
	1.133	4.9022e-05		1.132	3.76467e-05
	1.134	4.94792e-05		1.133	3.78633e-05
	1.135	4.99421e-05		1.134	3.81067e-05
	1.136	5.03993e-05		1.135	3.83333e-05
	1.137	5.08565e-05		1.136	3.855e-05
	1.138	5.13079e-05		1.137	3.878e-05
	1.139	5.17766e-05		1.138	3.90133e-05
	1.14	5.22396e-05		1.139	3.92433e-05
	1.141	5.27315e-05		1.14	3.94733e-05
	1.142	5.32176e-05		1.141	3.971e-05
	1.143	5.36979e-05		1.142	3.99533e-05
	1.144	5.41898e-05		1.143	4.019e-05
	1.145	5.46817e-05		1.144	4.04433e-05
	1.146	5.51794e-05		1.145	4.06933e-05
	1.147	5.56887e-05		1.146	4.09467e-05
	1.148	5.61806e-05		1.147	4.122e-05
	1.149	5.6684e-05		1.148	4.147e-05
	1.15	5.71933e-05		1.149	4.17267e-05
	1.151	5.76968e-05		1.15	4.2e-05
	1.152	5.82234e-05		1.151	4.22533e-05
	1.153	5.87384e-05		1.152	4.25233e-05
	1.154	5.9265e-05		1.153	4.28033e-05
	1.155	5.98206e-05		1.154	4.30833e-05
	1.156	6.03588e-05		1.155	4.336e-05
	1.157	6.08912e-05		1.156	4.36467e-05
	1.158	6.14468e-05		1.157	4.39267e-05
	1.159	6.20023e-05		1.158	4.42e-05
	1.16	6.2581e-05		1.159	4.45e-05
	1.161	6.31539e-05		1.16	4.48333e-05
	1.162	6.37211e-05		1.161	4.51667e-05
	1.163	6.42882e-05		1.162	4.54667e-05
	1.164	6.48727e-05		1.163	4.57667e-05
	1.165	6.54514e-05		1.164	4.61e-05
	1.166	6.60301e-05		1.165	4.64e-05
	1.167	6.66088e-05		1.166	4.67e-05
	1.168	6.72454e-05		1.167	4.7e-05
	1.169	6.78819e-05		1.168	4.73333e-05
	1.17	6.85185e-05		1.169	4.76667e-05
	1.171	6.91551e-05		1.17	4.79667e-05
	1.172	6.97917e-05		1.171	4.83e-05
	1.173	7.04282e-05		1.172	4.86333e-05
	1.174	7.11227e-05		1.173	4.89667e-05
	1.175	7.17593e-05		1.174	4.93e-05
	1.176	7.24537e-05		1.175	4.96333e-05
	1.177	7.31481e-05		1.176	4.99667e-05
	1.178	7.38426e-05		1.177	5.03e-05
	1.179	7.4537e-05		1.178	5.06667e-05
	1.18	7.52315e-05		1.179	5.10333e-05
	1.181	7.59838e-05		1.18	5.14e-05
	1.182	7.66782e-05		1.181	5.17667e-05
	1.183	7.74306e-05		1.182	5.21333e-05
	1.184	7.81829e-05		1.183	5.25e-05
	1.185	7.89352e-05		1.184	5.28667e-05
	1.186	7.97454e-05		1.185	5.32333e-05
	1.187	8.05556e-05		1.186	5.36e-05
	1.188	8.13657e-05		1.187	5.4e-05
	1.189	8.21181e-05		1.188	5.43667e-05
	1.19	8.29282e-05		1.189	5.47667e-05
	1.191	8.37963e-05		1.19	5.51667e-05
	1.192	8.46065e-05		1.191	5.55667e-05
	1.193	8.54167e-05		1.192	5.59667e-05
	1.194	8.62847e-05		1.193	5.63667e-05
	1.195	8.71528e-05		1.194	5.67667e-05
	1.196	8.80208e-05		1.195	5.72e-05
	1.197	8.88889e-05		1.196	5.76333e-05
	1.198	8.98148e-05		1.197	5.80333e-05
	1.199	9.06829e-05		1.198	5.84667e-05
	1.2	9.16088e-05		1.199	5.88667e-05
	1.201	9.25347e-05		1.2	5.93e-05
	1.202	9.34606e-05		1.201	5.97333e-05
	1.203	9.43866e-05		1.202	6.01667e-05
	1.204	9.53125e-05		1.203	6.06333e-05
	1.205	9.62963e-05		1.204	6.10667e-05
	1.206	9.72801e-05		1.205	6.15333e-05
	1.207	9.82639e-05		1.206	6.20333e-05
	1.208	9.92477e-05		1.207	6.25e-05
	1.209	0.000100231		1.208	6.29667e-05
	1.21	0.000101215		1.209	6.34667e-05
	1.211	0.000102257		1.21	6.39667e-05
	1.212	0.000103241		1.211	6.44667e-05
	1.213	0.000104282		1.212	6.49667e-05
	1.214	0.000105382		1.213	6.55e-05
	1.215	0.000106424		1.214	6.6e-05
	1.216	0.000107523		1.215	6.65333e-05
	1.217	0.000108623		1.216	6.70667e-05
	1.218	0.000109664		1.217	6.76e-05
	1.219	0.000110764		1.218	6.81e-05
	1.22	0.000111863		1.219	6.86333e-05
	1.221	0.000112963		1.22	6.92e-05
	1.222	0.00011412		1.221	6.97333e-05
	1.223	0.00011522		1.222	7.02667e-05
	1.224	0.000116377		1.223	7.08333e-05
	1.225	0.000117535		1.224	7.14e-05
	1.226	0.000118692		1.225	7.2e-05
	1.227	0.000119792		1.226	7.25667e-05
	1.228	0.000120949		1.227	7.31667e-05
	1.229	0.000122164		1.228	7.37667e-05
	1.23	0.000123438		1.229	7.43667e-05
	1.231	0.000124595		1.23	7.49667e-05
	1.232	0.00012581		1.231	7.55667e-05
	1.233	0.000127025		1.232	7.62e-05
	1.234	0.000128241		1.233	7.68333e-05
	1.235	0.000129456		1.234	7.75e-05
	1.236	0.000130671		1.235	7.81667e-05
	1.237	0.000131944		1.236	7.88333e-05
	1.238	0.00013316		1.237	7.94667e-05
	1.239	0.000134433		1.238	8.01e-05
	1.24	0.000135648		1.239	8.07333e-05
	1.241	0.000136863		1.24	8.14667e-05
	1.242	0.000138137		1.241	8.21333e-05
	1.243	0.000139352		1.242	8.28e-05
	1.244	0.000140625		1.243	8.35e-05
	1.245	0.00014184		1.244	8.42e-05
	1.246	0.000143113		1.245	8.49333e-05
	1.247	0.000144329		1.246	8.56333e-05
	1.248	0.000145602		1.247	8.64e-05
	1.249	0.000146817		1.248	8.71333e-05
	1.25	0.00014809		1.249	8.78333e-05
	1.251	0.000149363		1.25	8.85667e-05
	1.252	0.000150579		1.251	8.93333e-05
	1.253	0.000151852		1.252	9.01e-05
	1.254	0.000153067		1.253	9.09e-05
	1.255	0.000154282		1.254	9.16667e-05
	1.256	0.000155556		1.255	9.24667e-05
	1.257	0.000156771		1.256	9.33e-05
	1.258	0.000158044		1.257	9.41333e-05
	1.259	0.000159317		1.258	9.49667e-05
	1.26	0.000160532		1.259	9.58e-05
	1.261	0.000161806		1.26	9.66667e-05
	1.262	0.000163021		1.261	9.75e-05
	1.263	0.000164236		1.262	9.83333e-05
	1.264	0.000165451		1.263	9.92e-05
	1.265	0.000166609		1.264	0.000100067
	1.266	0.000167824		1.265	0.000100933
	1.267	0.000169039		1.266	0.000101767
	1.268	0.000170255		1.267	0.000102633
	1.269	0.000171412		1.268	0.000103533
	1.27	0.000172627		1.269	0.0001045
	1.271	0.000173843		1.27	0.0001054
	1.272	0.000175		1.271	0.000106367
	1.273	0.000176215		1.272	0.000107333
	1.274	0.000177373		1.273	0.0001083
	1.275	0.00017853		1.274	0.000109233
	1.276	0.000179745		1.275	0.000110167
	1.277	0.000180903		1.276	0.000111133
	1.278	0.00018206		1.277	0.000112133
	1.279	0.00018316		1.278	0.000113167
	1.28	0.000184317		1.279	0.000114133
	1.281	0.000185417		1.28	0.000115133
	1.282	0.000186574		1.281	0.0001161
	1.283	0.000187674		1.282	0.000117167
	1.284	0.000188831		1.283	0.000118167
	1.285	0.000189873		1.284	0.000119133
	1.286	0.000190972		1.285	0.000120133
	1.287	0.000192014		1.286	0.0001212
	1.288	0.000193113		1.287	0.000122267
	1.289	0.000194155		1.288	0.000123333
	1.29	0.000195255		1.289	0.0001244
	1.291	0.000196354		1.29	0.0001255
	1.292	0.000197396		1.291	0.000126567
	1.293	0.000198438		1.292	0.0001276
	1.294	0.000199479		1.293	0.000128667
	1.295	0.000200521		1.294	0.000129733
	1.296	0.000201505		1.295	0.000130767
	1.297	0.000202546		1.296	0.000131833
	1.298	0.000203588		1.297	0.000132933
	1.299	0.000204572		1.298	0.0001341
	1.3	0.000205613		1.299	0.000135233
	1.301	0.000206597		1.3	0.000136367
	1.302	0.000207523		1.301	0.000137467
	1.303	0.000208507		1.302	0.0001385
	1.304	0.000209491		1.303	0.0001396
	1.305	0.000210475		1.304	0.000140733
	1.306	0.0002114		1.305	0.0001418
	1.307	0.000212384		1.306	0.0001429
	1.308	0.00021331		1.307	0.000144
	1.309	0.000214236		1.308	0.000145067
	1.31	0.000215162		1.309	0.000146167
	1.311	0.000216088		1.31	0.000147267
	1.312	0.000217014		1.311	0.0001483
	1.313	0.00021794		1.312	0.0001494
	1.314	0.000218924		1.313	0.000150533
	1.315	0.00021985		1.314	0.000151633
	1.316	0.000220775		1.315	0.000152733
	1.317	0.000221701		1.316	0.000153833
	1.318	0.000222627		1.317	0.000154967
	1.319	0.000223495		1.318	0.000156067
	1.32	0.000224363		1.319	0.000157233
	1.321	0.000225289		1.32	0.000158333
	1.322	0.000226215		1.321	0.000159467
	1.323	0.000227025		1.322	0.0001606
	1.324	0.000227951		1.323	0.000161733
	1.325	0.000228877		1.324	0.000162833
	1.326	0.000229803		1.325	0.0001639
	1.327	0.000230729		1.326	0.000165033
	1.328	0.000231655		1.327	0.000166133
	1.329	0.000232523		1.328	0.0001672
	1.33	0.000233449		1.329	0.000168233
	1.331	0.000234317		1.33	0.000169433
	1.332	0.000235243		1.331	0.000170567
	1.333	0.000236169		1.332	0.000171633
	1.334	0.000237037		1.333	0.000172667
	1.335	0.000237963		1.334	0.000173633
	1.336	0.000238831		1.335	0.0001747
	1.337	0.000239757		1.336	0.000175867
	1.338	0.000240625		1.337	0.000177033
	1.339	0.000241493		1.338	0.000178167
	1.34	0.000242361		1.339	0.000179267
	1.341	0.000243287		1.34	0.000180367
	1.342	0.000244213		1.341	0.000181533
	1.343	0.000245023		1.342	0.0001827
	1.344	0.000245833		1.343	0.0001838
	1.345	0.000246586		1.344	0.000185
	1.346	0.000247396		1.345	0.000186133
	1.347	0.000248148		1.346	0.000187333
	1.348	0.000248843		1.347	0.000188467
	1.349	0.000249537		1.348	0.000189567
	1.35	0.000250174		1.349	0.000190733
	1.351	0.00025081		1.35	0.000191867
	1.352	0.000251389		1.351	0.000192933
	1.353	0.00025191		1.352	0.000193967
	1.354	0.000252488		1.353	0.000195033
	1.355	0.000253009		1.354	0.000196133
	1.356	0.00025353		1.355	0.000197267
	1.357	0.000253935		1.356	0.0001984
	1.358	0.000254282		1.357	0.000199433
	1.359	0.000254688		1.358	0.0002005
	1.36	0.000254977		1.359	0.000201533
	1.361	0.000255266		1.36	0.0002027
	1.362	0.000255498		1.361	0.0002037
	1.363	0.000255729		1.362	0.0002048
	1.364	0.000255845		1.363	0.000205867
	1.365	0.000255961		1.364	0.000206933
	1.366	0.000256076		1.365	0.0002079
	1.367	0.000256076		1.366	0.0002089
	1.368	0.000256076		1.367	0.0002099
	1.369	0.000256019		1.368	0.0002109
	1.37	0.000255961		1.369	0.0002119
	1.371	0.000255845		1.37	0.000212867
	1.372	0.000255671		1.371	0.000213833
	1.373	0.000255556		1.372	0.0002149
	1.374	0.000255382		1.373	0.0002159
	1.375	0.000255093		1.374	0.0002169
	1.376	0.000254861		1.375	0.0002178
	1.377	0.000254514		1.376	0.000218833
	1.378	0.000254225		1.377	0.000219867
	1.379	0.000253877		1.378	0.000220833
	1.38	0.00025353		1.379	0.000221867
	1.381	0.000253183		1.38	0.000222767
	1.382	0.000252778		1.381	0.000223667
	1.383	0.000252373		1.382	0.000224667
	1.384	0.000251968		1.383	0.000225633
	1.385	0.000251563		1.384	0.000226467
	1.386	0.0002511		1.385	0.000227367
	1.387	0.000250579		1.386	0.000228333
	1.388	0.000250058		1.387	0.000229133
	1.389	0.000249595		1.388	0.000229967
	1.39	0.000249016		1.389	0.000230867
	1.391	0.000248495		1.39	0.000231767
	1.392	0.000247917		1.391	0.000232667
	1.393	0.000247396		1.392	0.0002336
	1.394	0.000246875		1.393	0.000234467
	1.395	0.000246354		1.394	0.000235267
	1.396	0.000245718		1.395	0.0002361
	1.397	0.000245139		1.396	0.000236967
	1.398	0.000244502		1.397	0.000237733
	1.399	0.000243924		1.398	0.0002385
	1.4	0.000243287		1.399	0.000239367
	1.401	0.000242708		1.4	0.000240167
	1.402	0.000242072		1.401	0.000240867
	1.403	0.000241435		1.402	0.0002416
	1.404	0.000240799		1.403	0.000242433
	1.405	0.00024022		1.404	0.000243167
	1.406	0.000239583		1.405	0.000243933
	1.407	0.000238889		1.406	0.000244733
	1.408	0.000238194		1.407	0.000245533
	1.409	0.0002375		1.408	0.000246233
	1.41	0.000236863		1.409	0.000246867
	1.411	0.000236227		1.41	0.000247567
	1.412	0.000235532		1.411	0.0002484
	1.413	0.000234896		1.412	0.000249133
	1.414	0.000234201		1.413	0.0002498
	1.415	0.000233449		1.414	0.000250533
	1.416	0.000232755		1.415	0.000251233
	1.417	0.00023206		1.416	0.000252033
	1.418	0.000231366		1.417	0.000252867
	1.419	0.000230671		1.418	0.0002535
	1.42	0.000229919		1.419	0.000254167
	1.421	0.000229167		1.42	0.000254867
	1.422	0.000228414		1.421	0.000255467
	1.423	0.000227662		1.422	0.0002561
	1.424	0.00022691		1.423	0.0002568
	1.425	0.000226157		1.424	0.0002574
	1.426	0.000225347		1.425	0.000257833
	1.427	0.000224537		1.426	0.0002584
	1.428	0.000223727		1.427	0.000259
	1.429	0.000222917		1.428	0.0002595
	1.43	0.000222106		1.429	0.000260067
	1.431	0.000221296		1.43	0.0002606
	1.432	0.000220428		1.431	0.0002611
	1.433	0.000219618		1.432	0.000261567
	1.434	0.000218808		1.433	0.000262
	1.435	0.000217998		1.434	0.000262467
	1.436	0.000217188		1.435	0.000262967
	1.437	0.000216435		1.436	0.000263367
	1.438	0.000215567		1.437	0.000263733
	1.439	0.000214757		1.438	0.000264233
	1.44	0.000213889		1.439	0.0002646
	1.441	0.000213021		1.44	0.0002649
	1.442	0.000212211		1.441	0.000265233
	1.443	0.000211343		1.442	0.000265533
	1.444	0.000210532		1.443	0.000265833
	1.445	0.000209664		1.444	0.000266267
	1.446	0.000208854		1.445	0.000266533
	1.447	0.000208044		1.446	0.000266867
	1.448	0.000207292		1.447	0.000267167
	1.449	0.000206481		1.448	0.000267533
	1.45	0.000205671		1.449	0.0002679
	1.451	0.000204861		1.45	0.000268133
	1.452	0.000204051		1.451	0.000268433
	1.453	0.000203299		1.452	0.0002688
	1.454	0.000202546		1.453	0.000269033
	1.455	0.000201794		1.454	0.0002693
	1.456	0.000201042		1.455	0.000269633
	1.457	0.000200289		1.456	0.000269833
	1.458	0.000199595		1.457	0.000270067
	1.459	0.0001989		1.458	0.000270333
	1.46	0.000198206		1.459	0.0002707
	1.461	0.000197569		1.46	0.000270833
	1.462	0.000196933		1.461	0.000270967
	1.463	0.000196296		1.462	0.0002711
	1.464	0.00019566		1.463	0.000271333
	1.465	0.000195081		1.464	0.0002716
	1.466	0.000194502		1.465	0.0002717
	1.467	0.000193981		1.466	0.0002718
	1.468	0.000193403		1.467	0.000271967
	1.469	0.000192824		1.468	0.000272
	1.47	0.000192361		1.469	0.0002721
	1.471	0.00019184		1.47	0.000272233
	1.472	0.000191377		1.471	0.000272467
	1.473	0.000190914		1.472	0.000272533
	1.474	0.000190509		1.473	0.000272733
	1.475	0.000190104		1.474	0.000272733
	1.476	0.000189757		1.475	0.000272733
	1.477	0.00018941		1.476	0.000272767
	1.478	0.000189063		1.477	0.0002728
	1.479	0.000188773		1.478	0.0002728
	1.48	0.000188426		1.479	0.000272833
	1.481	0.000188137		1.48	0.000272667
	1.482	0.000187905		1.481	0.000272633
	1.483	0.000187674		1.482	0.000272567
	1.484	0.000187384		1.483	0.000272533
	1.485	0.000187211		1.484	0.000272467
	1.486	0.000187095		1.485	0.000272233
	1.487	0.000186979		1.486	0.000272133
	1.488	0.000186863		1.487	0.000271933
	1.489	0.000186748		1.488	0.000271733
	1.49	0.00018669		1.489	0.000271533
	1.491	0.000186632		1.49	0.000271367
	1.492	0.000186574		1.491	0.0002712
	1.493	0.000186574		1.492	0.000271067
	1.494	0.000186632		1.493	0.0002709
	1.495	0.000186632		1.494	0.000270667
	1.496	0.00018669		1.495	0.000270467
	1.497	0.00018669		1.496	0.000270267
	1.498	0.000186806		1.497	0.000270033
	1.499	0.000186921		1.498	0.0002697
	1.5	0.000187037		1.499	0.000269367
	1.501	0.000187211		1.5	0.0002691
	1.502	0.000187326		1.501	0.000269
	1.503	0.0001875		1.502	0.0002687
	1.504	0.000187674		1.503	0.000268433
	1.505	0.000187905		1.504	0.000268133
	1.506	0.000188137		1.505	0.000267867
	1.507	0.000188426		1.506	0.000267433
	1.508	0.000188657		1.507	0.000266933
	1.509	0.000188947		1.508	0.0002664
	1.51	0.000189294		1.509	0.000265967
	1.511	0.000189641		1.51	0.000265633
	1.512	0.000189988		1.511	0.000265333
	1.513	0.000190336		1.512	0.000264933
	1.514	0.000190683		1.513	0.0002646
	1.515	0.000191146		1.514	0.000264167
	1.516	0.000191551		1.515	0.000263767
	1.517	0.000192014		1.516	0.0002633
	1.518	0.000192477		1.517	0.000262867
	1.519	0.00019294		1.518	0.000262333
	1.52	0.000193403		1.519	0.0002618
	1.521	0.000193924		1.52	0.000261233
	1.522	0.000194444		1.521	0.0002607
	1.523	0.000195023		1.522	0.0002602
	1.524	0.000195544		1.523	0.000259767
	1.525	0.000196181		1.524	0.000259167
	1.526	0.000196759		1.525	0.000258633
	1.527	0.000197396		1.526	0.000258233
	1.528	0.00019809		1.527	0.000257767
	1.529	0.000198785		1.528	0.000257133
	1.53	0.000199421		1.529	0.000256533
	1.531	0.000200116		1.53	0.000255967
	1.532	0.00020081		1.531	0.000255367
	1.533	0.000201563		1.532	0.000254733
	1.534	0.000202315		1.533	0.000254133
	1.535	0.000203067		1.534	0.000253633
	1.536	0.000203935		1.535	0.000253
	1.537	0.000204745		1.536	0.000252367
	1.538	0.000205556		1.537	0.000251833
	1.539	0.000206424		1.538	0.000251333
	1.54	0.000207292		1.539	0.000250833
	1.541	0.000208218		1.54	0.000250133
	1.542	0.000209144		1.541	0.000249467
	1.543	0.000210069		1.542	0.000248867
	1.544	0.000210995		1.543	0.000248233
	1.545	0.000211979		1.544	0.0002477
	1.546	0.000212905		1.545	0.000247067
	1.547	0.000213889		1.546	0.000246567
	1.548	0.000214931		1.547	0.000246033
	1.549	0.000215914		1.548	0.000245467
	1.55	0.000216956		1.549	0.000245
	1.551	0.00021794		1.55	0.000244467
	1.552	0.000218981		1.551	0.000243867
	1.553	0.000220081		1.552	0.0002433
	1.554	0.000221123		1.553	0.000242767
	1.555	0.000222164		1.554	0.0002422
	1.556	0.000223206		1.555	0.000241833
	1.557	0.00022419		1.556	0.0002414
	1.558	0.000225231		1.557	0.000240967
	1.559	0.000226215		1.558	0.000240467
	1.56	0.000227083		1.559	0.00024
	1.561	0.000228009		1.56	0.000239567
	1.562	0.000228993		1.561	0.000238967
	1.563	0.000229919		1.562	0.000238533
	1.564	0.000230787		1.563	0.000238167
	1.565	0.000231539		1.564	0.0002378
	1.566	0.000232292		1.565	0.0002375
	1.567	0.000232986		1.566	0.0002372
	1.568	0.000233681		1.567	0.000236933
	1.569	0.000234317		1.568	0.000236667
	1.57	0.000234896		1.569	0.000236367
	1.571	0.000235475		1.57	0.000236033
	1.572	0.000235938		1.571	0.0002358
	1.573	0.000236343		1.572	0.0002356
	1.574	0.000236748		1.573	0.000235433
	1.575	0.000237037		1.574	0.000235333
	1.576	0.000237326		1.575	0.000235233
	1.577	0.000237616		1.576	0.000235167
	1.578	0.000237847		1.577	0.000235
	1.579	0.000238079		1.578	0.000234867
	1.58	0.000238194		1.579	0.000234767
	1.581	0.00023831		1.58	0.0002347
	1.582	0.000238368		1.581	0.0002347
	1.583	0.000238368		1.582	0.0002347
	1.584	0.000238426		1.583	0.0002347
	1.585	0.000238426		1.584	0.000234867
	1.586	0.000238426		1.585	0.000235067
	1.587	0.000238426		1.586	0.000235267
	1.588	0.000238426		1.587	0.000235367
	1.589	0.000238426		1.588	0.0002356
	1.59	0.000238368		1.589	0.000235833
	1.591	0.00023831		1.59	0.000235967
	1.592	0.00023831		1.591	0.000236167
	1.593	0.000238252		1.592	0.0002365
	1.594	0.000238252		1.593	0.0002368
	1.595	0.00023831		1.594	0.0002371
	1.596	0.00023831		1.595	0.000237467
	1.597	0.00023831		1.596	0.0002378
	1.598	0.000238368		1.597	0.000238267
	1.599	0.000238368		1.598	0.000238667
	1.6	0.000238484		1.599	0.000239033
	1.601	0.0002386		1.6	0.0002395
	1.602	0.000238715		1.601	0.000239933
	1.603	0.000238889		1.602	0.000240367
	1.604	0.000239063		1.603	0.0002409
	1.605	0.000239236		1.604	0.000241333
	1.606	0.000239468		1.605	0.000241833
	1.607	0.000239699		1.606	0.000242333
	1.608	0.000239931		1.607	0.0002429
	1.609	0.00024022		1.608	0.0002434
	1.61	0.000240567		1.609	0.000243967
	1.611	0.000240914		1.61	0.000244533
	1.612	0.000241319		1.611	0.000245167
	1.613	0.000241725		1.612	0.0002458
	1.614	0.000242072		1.613	0.000246433
	1.615	0.000242477		1.614	0.000247067
	1.616	0.000242882		1.615	0.000247667
	1.617	0.000243345		1.616	0.000248267
	1.618	0.000243866		1.617	0.0002489
	1.619	0.000244329		1.618	0.000249567
	1.62	0.000244792		1.619	0.0002503
	1.621	0.000245313		1.62	0.000250867
	1.622	0.000245891		1.621	0.0002515
	1.623	0.000246412		1.622	0.000252133
	1.624	0.000246933		1.623	0.000252667
	1.625	0.000247512		1.624	0.000253233
	1.626	0.00024809		1.625	0.0002538
	1.627	0.000248669		1.626	0.0002543
	1.628	0.000249306		1.627	0.0002548
	1.629	0.000249942		1.628	0.000255167
	1.63	0.000250579		1.629	0.000255533
	1.631	0.000251215		1.63	0.000255767
	1.632	0.000251852		1.631	0.000256
	1.633	0.000252488		1.632	0.0002562
	1.634	0.000253125		1.633	0.0002563
	1.635	0.000253762		1.634	0.0002562
	1.636	0.000254398		1.635	0.000256167
	1.637	0.000255093		1.636	0.000255933
	1.638	0.000255729		1.637	0.000255767
	1.639	0.000256481		1.638	0.000255533
	1.64	0.000257176		1.639	0.000255267
	1.641	0.00025787		1.64	0.000254833
	1.642	0.000258507		1.641	0.000254433
	1.643	0.000259201		1.642	0.0002541
	1.644	0.000259954		1.643	0.0002537
	1.645	0.00026059		1.644	0.000253167
	1.646	0.000261285		1.645	0.000252667
	1.647	0.000261979		1.646	0.000252167
	1.648	0.000262616		1.647	0.000251633
	1.649	0.00026331		1.648	0.000251133
	1.65	0.000263947		1.649	0.000250733
	1.651	0.000264583		1.65	0.000250267
	1.652	0.00026522		1.651	0.0002499
	1.653	0.000265914		1.652	0.000249533
	1.654	0.000266609		1.653	0.0002493
	1.655	0.000267303		1.654	0.000249067
	1.656	0.000267998		1.655	0.0002489
	1.657	0.000268692		1.656	0.000248767
	1.658	0.000269329		1.657	0.000248733
	1.659	0.000269965		1.658	0.0002487
	1.66	0.000270602		1.659	0.0002487
	1.661	0.000271238		1.66	0.0002487
	1.662	0.000271875		1.661	0.0002487
	1.663	0.000272454		1.662	0.0002487
	1.664	0.00027309		1.663	0.000248733
	1.665	0.000273669		1.664	0.0002488
	1.666	0.00027419		1.665	0.0002489
	1.667	0.000274769		1.666	0.000248967
	1.668	0.000275347		1.667	0.000249067
	1.669	0.000275926		1.668	0.0002492
	1.67	0.000276505		1.669	0.0002494
	1.671	0.000277083		1.67	0.000249433
	1.672	0.000277604		1.671	0.000249467
	1.673	0.000278125		1.672	0.000249567
	1.674	0.000278646		1.673	0.000249633
	1.675	0.000279109		1.674	0.0002497
	1.676	0.00027963		1.675	0.0002498
	1.677	0.000280035		1.676	0.000249933
	1.678	0.000280498		1.677	0.000250067
	1.679	0.000280903		1.678	0.000250233
	1.68	0.000281308		1.679	0.000250367
	1.681	0.000281713		1.68	0.0002505
	1.682	0.000282118		1.681	0.000250633
	1.683	0.000282523		1.682	0.0002507
	1.684	0.000282928		1.683	0.000250833
	1.685	0.000283333		1.684	0.000250967
	1.686	0.000283681		1.685	0.0002511
	1.687	0.000284028		1.686	0.0002512
	1.688	0.000284433		1.687	0.000251267
	1.689	0.000284722		1.688	0.000251333
	1.69	0.000285012		1.689	0.000251467
	1.691	0.000285359		1.69	0.000251667
	1.692	0.00028559		1.691	0.0002518
	1.693	0.00028588		1.692	0.0002519
	1.694	0.000286111		1.693	0.000251933
	1.695	0.000286343		1.694	0.000252
	1.696	0.000286574		1.695	0.0002521
	1.697	0.000286806		1.696	0.000252167
	1.698	0.000286979		1.697	0.0002523
	1.699	0.000287211		1.698	0.000252433
	1.7	0.000287384		1.699	0.000252567
	1.701	0.0002875		1.7	0.000252533
	1.702	0.000287674		1.701	0.0002525
	1.703	0.000287789		1.702	0.000252633
	1.704	0.000287963		1.703	0.000252633
	1.705	0.000288079		1.704	0.0002526
	1.706	0.000288194		1.705	0.0002526
	1.707	0.00028831		1.706	0.0002526
	1.708	0.000288426		1.707	0.000252633
	1.709	0.000288484		1.708	0.0002526
	1.71	0.000288542		1.709	0.000252533
	1.711	0.000288542		1.71	0.0002525
	1.712	0.000288542		1.711	0.0002524
	1.713	0.0002886		1.712	0.000252367
	1.714	0.000288542		1.713	0.000252333
	1.715	0.000288542		1.714	0.000252267
	1.716	0.000288426		1.715	0.0002522
	1.717	0.000288368		1.716	0.000252067
	1.718	0.000288368		1.717	0.000251933
	1.719	0.000288194		1.718	0.000251833
	1.72	0.000288137		1.719	0.000251633
	1.721	0.000288021		1.72	0.0002515
	1.722	0.000287905		1.721	0.0002512
	1.723	0.000287789		1.722	0.000250933
	1.724	0.000287616		1.723	0.0002507
	1.725	0.0002875		1.724	0.0002504
	1.726	0.000287269		1.725	0.0002501
	1.727	0.000287095		1.726	0.000249767
	1.728	0.000286921		1.727	0.000249433
	1.729	0.00028669		1.728	0.000249067
	1.73	0.000286516		1.729	0.000248767
	1.731	0.000286285		1.73	0.000248433
	1.732	0.000286053		1.731	0.000248067
	1.733	0.000285764		1.732	0.000247633
	1.734	0.000285475		1.733	0.0002472
	1.735	0.000285185		1.734	0.0002468
	1.736	0.000284954		1.735	0.000246267
	1.737	0.000284664		1.736	0.000245733
	1.738	0.000284317		1.737	0.000245133
	1.739	0.000283912		1.738	0.000244533
	1.74	0.000283507		1.739	0.000243967
	1.741	0.00028316		1.74	0.0002434
	1.742	0.000282813		1.741	0.000242767
	1.743	0.000282407		1.742	0.0002422
	1.744	0.000282002		1.743	0.000241433
	1.745	0.000281539		1.744	0.0002407
	1.746	0.000281076		1.745	0.000240067
	1.747	0.000280613		1.746	0.000239333
	1.748	0.00028015		1.747	0.000238567
	1.749	0.00027963		1.748	0.000237733
	1.75	0.000279109		1.749	0.000237
	1.751	0.00027853		1.75	0.000236133
	1.752	0.000277951		1.751	0.000235267
	1.753	0.000277373		1.752	0.000234333
	1.754	0.000276736		1.753	0.000233467
	1.755	0.000276042		1.754	0.000232667
	1.756	0.000275347		1.755	0.000231767
	1.757	0.000274595		1.756	0.000230833
	1.758	0.000273843		1.757	0.000229833
	1.759	0.00027309		1.758	0.0002288
	1.76	0.00027228		1.759	0.000227733
	1.761	0.000271412		1.76	0.0002267
	1.762	0.000270486		1.761	0.0002254
	1.763	0.000269618		1.762	0.0002241
	1.764	0.000268634		1.763	0.000222967
	1.765	0.000267593		1.764	0.0002218
	1.766	0.000266493		1.765	0.000220567
	1.767	0.000265336		1.766	0.000219433
	1.768	0.00026412		1.767	0.000218367
	1.769	0.000262847		1.768	0.000217267
	1.77	0.000261574		1.769	0.0002162
	1.771	0.000260243		1.77	0.000215
	1.772	0.000258796		1.771	0.000213733
	1.773	0.00025735		1.772	0.000212467
	1.774	0.000255787		1.773	0.0002111
	1.775	0.000254225		1.774	0.000209733
	1.776	0.000252488		1.775	0.000208467
	1.777	0.000250752		1.776	0.000207233
	1.778	0.0002489		1.777	0.0002059
	1.779	0.000246933		1.778	0.0002045
	1.78	0.000244907		1.779	0.0002028
	1.781	0.000242824		1.78	0.000201367
	1.782	0.000240683		1.781	0.0002
	1.783	0.000238484		1.782	0.0001986
	1.784	0.000236227		1.783	0.000197133
	1.785	0.000233854		1.784	0.000195667
	1.786	0.000231424		1.785	0.000193933
	1.787	0.000228993		1.786	0.000192433
	1.788	0.000226447		1.787	0.000191133
	1.789	0.000223843		1.788	0.0001899
	1.79	0.000221181		1.789	0.0001885
	1.791	0.000218519		1.79	0.0001872
	1.792	0.000215799		1.791	0.0001859
	1.793	0.000213021		1.792	0.000184733
	1.794	0.000210301		1.793	0.0001836
	1.795	0.000207581		1.794	0.000182433
	1.796	0.000204803		1.795	0.000181167
	1.797	0.000202141		1.796	0.0001801
	1.798	0.000199479		1.797	0.000179167
	1.799	0.000196875		1.798	0.000178
	1.8	0.000194271		1.799	0.000176833
	1.801	0.000191667		1.8	0.0001757
	1.802	0.000189178		1.801	0.000174733
	1.803	0.000186748		1.802	0.000173767
	1.804	0.000184433		1.803	0.000172833
	1.805	0.000182176		1.804	0.000171867
	1.806	0.000180035		1.805	0.0001709
	1.807	0.000177894		1.806	0.000169967
	1.808	0.00017581		1.807	0.000169067
	1.809	0.000173843		1.808	0.000168267
	1.81	0.000171991		1.809	0.0001675
	1.811	0.000170139		1.81	0.0001668
	1.812	0.000168403		1.811	0.000165933
	1.813	0.000166725		1.812	0.000165067
	1.814	0.000165162		1.813	0.000164233
	1.815	0.0001636		1.814	0.000163467
	1.816	0.000162095		1.815	0.000162667
	1.817	0.000160706		1.816	0.000162
	1.818	0.000159317		1.817	0.0001614
	1.819	0.000158044		1.818	0.000160767
	1.82	0.000156829		1.819	0.0001598
	1.821	0.000155671		1.82	0.0001591
	1.822	0.000154572		1.821	0.0001585
	1.823	0.000153472		1.822	0.0001578
	1.824	0.000152488		1.823	0.000157267
	1.825	0.000151505		1.824	0.000156767
	1.826	0.000150521		1.825	0.0001562
	1.827	0.000149653		1.826	0.000155567
	1.828	0.000148785		1.827	0.0001551
	1.829	0.000147975		1.828	0.000154667
	1.83	0.000147106		1.829	0.000154033
	1.831	0.000146354		1.83	0.0001535
	1.832	0.000145602		1.831	0.000153067
	1.833	0.00014485		1.832	0.000152633
	1.834	0.000144213		1.833	0.0001524
	1.835	0.000143519		1.834	0.0001519
	1.836	0.000142824		1.835	0.000151267
	1.837	0.000142188		1.836	0.000150533
	1.838	0.000141609		1.837	0.000149967
	1.839	0.00014103		1.838	0.000149533
	1.84	0.000140509		1.839	0.000149233
	1.841	0.000139988		1.84	0.000148867
	1.842	0.00013941		1.841	0.000148567
	1.843	0.000138889		1.842	0.000148267
	1.844	0.000138368		1.843	0.000147933
	1.845	0.000137847		1.844	0.000147733
	1.846	0.000137442		1.845	0.0001474
	1.847	0.000136921		1.846	0.000147
	1.848	0.000136458		1.847	0.0001467
	1.849	0.000135995		1.848	0.000146467
	1.85	0.00013559		1.849	0.000146167
	1.851	0.000135127		1.85	0.000145967
	1.852	0.000134664		1.851	0.0001458
	1.853	0.000134201		1.852	0.0001456
	1.854	0.000133796		1.853	0.0001453
	1.855	0.000133391		1.854	0.000144867
	1.856	0.000132986		1.855	0.000144567
	1.857	0.000132581		1.856	0.0001442
	1.858	0.000132176		1.857	0.000143967
	1.859	0.000131771		1.858	0.000143733
	1.86	0.000131481		1.859	0.0001436
	1.861	0.000131076		1.86	0.0001434
	1.862	0.000130671		1.861	0.0001432
	1.863	0.000130266		1.862	0.000143033
	1.864	0.000129861		1.863	0.000142733
	1.865	0.000129514		1.864	0.000142467
	1.866	0.000129109		1.865	0.0001424
	1.867	0.000128762		1.866	0.000142267
	1.868	0.000128414		1.867	0.0001421
	1.869	0.000128067		1.868	0.000141833
	1.87	0.00012772		1.869	0.000141633
	1.871	0.000127373		1.87	0.0001414
	1.872	0.000127025		1.871	0.000141167
	1.873	0.000126678		1.872	0.000140933
	1.874	0.000126331		1.873	0.000140633
	1.875	0.000126042		1.874	0.0001404
	1.876	0.000125694		1.875	0.000140167
	1.877	0.000125289		1.876	0.00014
	1.878	0.000125		1.877	0.000139733
	1.879	0.000124653		1.878	0.000139467
	1.88	0.000124306		1.879	0.0001393
	1.881	0.000124016		1.88	0.000139133
	1.882	0.000123611		1.881	0.000139
	1.883	0.000123322		1.882	0.000138733
	1.884	0.000122975		1.883	0.000138467
	1.885	0.000122627		1.884	0.000138233
	1.886	0.00012228		1.885	0.000138067
	1.887	0.000121991		1.886	0.0001379
	1.888	0.000121644		1.887	0.000137633
	1.889	0.000121296		1.888	0.000137467
	1.89	0.000121007		1.889	0.0001372
	1.891	0.000120718		1.89	0.000136933
	1.892	0.000120428		1.891	0.0001368
	1.893	0.000120081		1.892	0.000136633
	1.894	0.000119792		1.893	0.000136367
	1.895	0.000119444		1.894	0.0001361
	1.896	0.000119155		1.895	0.000135933
	1.897	0.000118866		1.896	0.0001357
	1.898	0.000118519		1.897	0.0001355
	1.899	0.000118229		1.898	0.000135333
	1.9	0.00011794		1.899	0.000135167
	1.901	0.00011765		1.9	0.000134933
	1.902	0.000117361		1.901	0.000134633
	1.903	0.000117072		1.902	0.000134333
	1.904	0.000116782		1.903	0.000134067
	1.905	0.000116493		1.904	0.0001337
	1.906	0.000116204		1.905	0.0001335
	1.907	0.000115914		1.906	0.000133333
	1.908	0.000115683		1.907	0.000133067
	1.909	0.000115451		1.908	0.0001327
	1.91	0.000115162		1.909	0.000132433
	1.911	0.000114931		1.91	0.000132167
	1.912	0.000114699		1.911	0.000131933
	1.913	0.000114468		1.912	0.0001317
	1.914	0.000114178		1.913	0.000131367
	1.915	0.000113947		1.914	0.000131067
	1.916	0.000113715		1.915	0.0001308
	1.917	0.000113484		1.916	0.0001306
	1.918	0.000113252		1.917	0.000130367
	1.919	0.000113021		1.918	0.0001301
	1.92	0.000112731		1.919	0.000129833
	1.921	0.0001125		1.92	0.0001297
	1.922	0.000112269		1.921	0.000129433
	1.923	0.000112037		1.922	0.000129167
	1.924	0.000111863		1.923	0.0001289
	1.925	0.000111632		1.924	0.000128567
	1.926	0.0001114		1.925	0.0001282
	1.927	0.000111111		1.926	0.000127867
	1.928	0.00011088		1.927	0.0001275
	1.929	0.000110648		1.928	0.0001269
	1.93	0.000110475		1.929	0.000126433
	1.931	0.000110301		1.93	0.0001261
	1.932	0.000110069		1.931	0.0001258
	1.933	0.000109838		1.932	0.000125533
	1.934	0.000109606		1.933	0.000125333
	1.935	0.000109433		1.934	0.000125133
	1.936	0.000109259		1.935	0.000125033
	1.937	0.000109086		1.936	0.000124767
	1.938	0.000108854		1.937	0.000124567
	1.939	0.000108681		1.938	0.000124333
	1.94	0.000108507		1.939	0.000124133
	1.941	0.000108275		1.94	0.0001239
	1.942	0.000108102		1.941	0.0001235
	1.943	0.00010787		1.942	0.000123233
	1.944	0.000107639		1.943	0.000123033
	1.945	0.000107465		1.944	0.000122833
	1.946	0.000107234		1.945	0.000122667
	1.947	0.00010706		1.946	0.0001225
	1.948	0.000106829		1.947	0.000122233
	1.949	0.000106655		1.948	0.000122033
	1.95	0.000106424		1.949	0.000121833
	1.951	0.000106192		1.95	0.000121633
	1.952	0.000105961		1.951	0.000121467
	1.953	0.000105787		1.952	0.0001213
	1.954	0.000105613		1.953	0.000121067
	1.955	0.00010544		1.954	0.0001208
	1.956	0.000105266		1.955	0.0001206
	1.957	0.000105035		1.956	0.000120367
	1.958	0.000104861		1.957	0.0001201
	1.959	0.00010463		1.958	0.000119933
	1.96	0.000104456		1.959	0.000119633
	1.961	0.000104225		1.96	0.000119433
	1.962	0.000103993		1.961	0.000119233
	1.963	0.000103819		1.962	0.000119067
	1.964	0.000103646		1.963	0.000118833
	1.965	0.000103414		1.964	0.0001187
	1.966	0.000103241		1.965	0.0001186
	1.967	0.000103009		1.966	0.0001184
	1.968	0.000102778		1.967	0.000118233
	1.969	0.000102546		1.968	0.000118033
	1.97	0.000102373		1.969	0.0001179
	1.971	0.000102141		1.97	0.000117633
	1.972	0.00010191		1.971	0.000117233
	1.973	0.000101736		1.972	0.0001166
	1.974	0.000101563		1.973	0.000116433
	1.975	0.000101389		1.974	0.000116267
	1.976	0.000101215		1.975	0.0001161
	1.977	0.000101042		1.976	0.000115867
	1.978	0.00010081		1.977	0.0001155
	1.979	0.000100579		1.978	0.000115333
	1.98	0.000100405		1.979	0.000115167
	1.981	0.000100231		1.98	0.000114933
	1.982	0.0001		1.981	0.000114667
	1.983	9.98264e-05		1.982	0.0001144
	1.984	9.96528e-05		1.983	0.000114133
	1.985	9.94792e-05		1.984	0.000113833
	1.986	9.92477e-05		1.985	0.0001136
	1.987	9.90741e-05		1.986	0.000113433
	1.988	9.88426e-05		1.987	0.000113167
	1.989	9.8669e-05		1.988	0.000113033
	1.99	9.84954e-05		1.989	0.0001128
	1.991	9.83218e-05		1.99	0.0001126
	1.992	9.81481e-05		1.991	0.000112367
	1.993	9.79745e-05		1.992	0.0001121
	1.994	9.78009e-05		1.993	0.000111867
	1.995	9.75694e-05		1.994	0.000111633
	1.996	9.73958e-05		1.995	0.000111433
	1.997	9.72222e-05		1.996	0.000110967
[truncated: 5,604 more rows]

## Sheet: Fig. 1c
Abs.
	Wavelength (nm)			Wavelength (nm)			Wavelength (nm)
	1100	0.05		1100	0		1100	0
	1098	0.048		1098	0		1098	0
	1096	0.05		1096	0		1096	0
	1094	0.05		1094	0		1094	0
	1092	0.05		1092	0		1092	0
	1090	0.05		1090	0		1090	0.002
	1088	0.05		1088	0.002		1088	0.002
	1086	0.05		1086	0.002		1086	0.002
	1084	0.05		1084	0.002		1084	0.002
	1082	0.05		1082	0.002		1082	0.002
	1080	0.05		1080	0.002		1080	0.004
	1078	0.05		1078	0.004		1078	0.004
	1076	0.05		1076	0.004		1076	0.004
	1074	0.05		1074	0.004		1074	0.004
	1072	0.05		1072	0.004		1072	0.006
	1070	0.052		1070	0.004		1070	0.006
	1068	0.052		1068	0.006		1068	0.006
	1066	0.052		1066	0.006		1066	0.008
	1064	0.052		1064	0.008		1064	0.008
	1062	0.052		1062	0.008		1062	0.01
	1060	0.052		1060	0.008		1060	0.01
	1058	0.052		1058	0.008		1058	0.01
	1056	0.052		1056	0.01		1056	0.012
	1054	0.052		1054	0.01		1054	0.012
	1052	0.052		1052	0.01		1052	0.012
	1050	0.052		1050	0.01		1050	0.012
	1048	0.054		1048	0.01		1048	0.012
	1046	0.054		1046	0.01		1046	0.012
	1044	0.054		1044	0.012		1044	0.014
	1042	0.054		1042	0.012		1042	0.014
	1040	0.054		1040	0.012		1040	0.014
	1038	0.054		1038	0.012		1038	0.016
	1036	0.054		1036	0.014		1036	0.016
	1034	0.054		1034	0.014		1034	0.016
	1032	0.054		1032	0.014		1032	0.018
	1030	0.054		1030	0.014		1030	0.018
	1028	0.054		1028	0.016		1028	0.018
	1026	0.056		1026	0.016		1026	0.02
	1024	0.056		1024	0.016		1024	0.02
	1022	0.056		1022	0.018		1022	0.02
	1020	0.056		1020	0.018		1020	0.022
	1018	0.056		1018	0.018		1018	0.022
	1016	0.056		1016	0.02		1016	0.024
	1014	0.056		1014	0.02		1014	0.024
	1012	0.056		1012	0.02		1012	0.026
	1010	0.056		1010	0.022		1010	0.026
	1008	0.058		1008	0.022		1008	0.026
	1006	0.058		1006	0.024		1006	0.028
	1004	0.058		1004	0.024		1004	0.028
	1002	0.058		1002	0.026		1002	0.03
	1000	0.058		1000	0.026		1000	0.03
	998	0.058		998	0.026		998	0.032
	996	0.058		996	0.028		996	0.032
	994	0.058		994	0.028		994	0.034
	992	0.058		992	0.03		992	0.036
	990	0.06		990	0.032		990	0.036
	988	0.06		988	0.032		988	0.038
	986	0.06		986	0.034		986	0.04
	984	0.06		984	0.034		984	0.04
	982	0.06		982	0.036		982	0.042
	980	0.06		980	0.036		980	0.044
	978	0.06		978	0.038		978	0.044
	976	0.062		976	0.04		976	0.046
	974	0.062		974	0.04		974	0.048
	972	0.062		972	0.042		972	0.05
	970	0.062		970	0.044		970	0.05
	968	0.062		968	0.044		968	0.052
	966	0.062		966	0.046		966	0.054
	964	0.062		964	0.048		964	0.056
	962	0.062		962	0.05		962	0.058
	960	0.062		960	0.05		960	0.058
	958	0.064		958	0.052		958	0.06
	956	0.064		956	0.054		956	0.062
	954	0.064		954	0.056		954	0.064
	952	0.064		952	0.058		952	0.066
	950	0.064		950	0.06		950	0.068
	948	0.064		948	0.062		948	0.07
	946	0.066		946	0.064		946	0.072
	944	0.066		944	0.066		944	0.074
	942	0.066		942	0.068		942	0.076
	940	0.066		940	0.07		940	0.078
	938	0.066		938	0.072		938	0.08
	936	0.068		936	0.074		936	0.084
	934	0.068		934	0.076		934	0.086
	932	0.068		932	0.078		932	0.088
	930	0.068		930	0.082		930	0.09
	928	0.068		928	0.084		928	0.094
	926	0.068		926	0.086		926	0.096
	924	0.07		924	0.09		924	0.098
	922	0.07		922	0.092		922	0.102
	920	0.07		920	0.094		920	0.104
	918	0.07		918	0.098		918	0.108
	916	0.07		916	0.102		916	0.11
	914	0.07		914	0.104		914	0.114
	912	0.072		912	0.108		912	0.118
	910	0.072		910	0.112		910	0.122
	908	0.072		908	0.116		908	0.124
	906	0.072		906	0.12		906	0.128
	904	0.072		904	0.124		904	0.132
	902	0.072		902	0.128		902	0.136
	900	0.074		900	0.132		900	0.142
	898	0.074		898	0.136		898	0.146
	896	0.074		896	0.142		896	0.15
	894	0.074		894	0.148		894	0.156
	892	0.074		892	0.152		892	0.16
	890	0.076		890	0.158		890	0.166
	888	0.076		888	0.164		888	0.172
	886	0.076		886	0.172		886	0.178
	884	0.076		884	0.178		884	0.186
	882	0.076		882	0.186		882	0.192
	880	0.078		880	0.194		880	0.2
	878	0.078		878	0.204		878	0.208
	876	0.078		876	0.214		876	0.218
	874	0.078		874	0.224		874	0.226
	872	0.08		872	0.236		872	0.238
	870	0.08		870	0.248		870	0.248
	868	0.08		868	0.262		868	0.26
	866	0.08		866	0.276		866	0.274
	864	0.08		864	0.292		864	0.288
	862	0.082		862	0.31		862	0.304
	860	0.082		860	0.328		860	0.32
	858	0.082		858	0.35		858	0.34
	856	0.082		856	0.374		856	0.362
	854	0.084		854	0.398		854	0.386
	852	0.084		852	0.428		852	0.412
	850	0.084		850	0.458		850	0.442
	848	0.086		848	0.49		848	0.474
	846	0.086		846	0.526		846	0.508
	844	0.086		844	0.562		844	0.548
	842	0.086		842	0.604		842	0.592
	840	0.088		840	0.646		840	0.638
	838	0.088		838	0.69		838	0.69
	836	0.088		836	0.738		836	0.746
	834	0.088		834	0.786		834	0.804
	832	0.09		832	0.834		832	0.862
	830	0.09		830	0.88		830	0.92
	828	0.09		828	0.924		828	0.978
	826	0.092		826	0.966		826	1.032
	824	0.092		824	1.002		824	1.082
	822	0.092		822	1.034		822	1.126
	820	0.094		820	1.062		820	1.166
	818	0.094		818	1.084		818	1.202
	816	0.094		816	1.104		816	1.232
	814	0.096		814	1.116		814	1.256
	812	0.096		812	1.126		812	1.276
	810	0.096		810	1.132		810	1.29
	808	0.098		808	1.134		808	1.302
	806	0.098		806	1.134		806	1.308
	804	0.1		804	1.13		804	1.312
	802	0.1		802	1.124		802	1.312
	800	0.1		800	1.118		800	1.31
	798	0.102		798	1.108		798	1.308
	796	0.102		796	1.098		796	1.302
	794	0.102		794	1.084		794	1.294
	792	0.104		792	1.072		792	1.282
	790	0.104		790	1.056		790	1.27
	788	0.106		788	1.04		788	1.256
	786	0.106		786	1.022		786	1.242
	784	0.108		784	1.006		784	1.226
	782	0.108		782	0.988		782	1.206
	780	0.108		780	0.968		780	1.186
	778	0.11		778	0.95		778	1.166
	776	0.11		776	0.932		776	1.144
	774	0.112		774	0.91		774	1.12
	772	0.114		772	0.89		772	1.094
	770	0.114		770	0.87		770	1.07
	768	0.116		768	0.85		768	1.044
	766	0.116		766	0.832		766	1.018
	764	0.118		764	0.812		764	0.992
	762	0.118		762	0.794		762	0.966
	760	0.12		760	0.766		760	0.93
	758	0.12		758	0.75		758	0.908
	756	0.122		756	0.734		756	0.884
	754	0.122		754	0.718		754	0.864
	752	0.124		752	0.704		752	0.842
	750	0.126		750	0.692		750	0.824
	748	0.126		748	0.68		748	0.808
	746	0.128		746	0.672		746	0.794
	744	0.13		744	0.664		744	0.782
	742	0.132		742	0.656		742	0.772
	740	0.132		740	0.652		740	0.764
	738	0.134		738	0.648		738	0.76
	736	0.136		736	0.646		736	0.756
	734	0.138		734	0.646		734	0.754
	732	0.14		732	0.644		732	0.754
	730	0.142		730	0.644		730	0.754
	728	0.144		728	0.646		728	0.754
	726	0.146		726	0.646		726	0.756
	724	0.148		724	0.646		724	0.756
	722	0.15		722	0.646		722	0.756
	720	0.152		720	0.644		720	0.756
	718	0.154		718	0.642		718	0.754
	716	0.156		716	0.64		716	0.752
	714	0.16		714	0.638		714	0.748
	712	0.162		712	0.632		712	0.744
	710	0.166		710	0.628		710	0.738
	708	0.168		708	0.622		708	0.73
	706	0.172		706	0.614		706	0.722
	704	0.176		704	0.606		704	0.712
	702	0.18		702	0.598		702	0.7
	700	0.184		700	0.59		700	0.688
	698	0.188		698	0.58		698	0.674
	696	0.194		696	0.572		696	0.66
	694	0.2		694	0.562		694	0.646
	692	0.206		692	0.552		692	0.63
	690	0.212		690	0.544		690	0.616
	688	0.22		688	0.534		688	0.6
	686	0.228		686	0.526		686	0.586
	684	0.236		684	0.52		684	0.574
	682	0.244		682	0.512		682	0.56
	680	0.256		680	0.506		680	0.55
	678	0.266		678	0.502		678	0.54
	676	0.278		676	0.498		676	0.532
	674	0.292		674	0.496		674	0.526
	672	0.306		672	0.494		672	0.522
	670	0.322		670	0.492		670	0.52
	668	0.338		668	0.49		668	0.518
	666	0.356		666	0.49		666	0.516
	664	0.376		664	0.488		664	0.518
	662	0.396		662	0.49		662	0.52
	660	0.42		660	0.49		660	0.524
	658	0.442		658	0.492		658	0.528
	656	0.466		656	0.488		656	0.528
	654	0.492		654	0.486		654	0.53
	652	0.52		652	0.484		652	0.532
	650	0.546		650	0.482		650	0.532
	648	0.574		648	0.478		648	0.532
	646	0.602		646	0.474		646	0.53
	644	0.632		644	0.47		644	0.528
	642	0.66		642	0.464		642	0.524
	640	0.688		640	0.458		640	0.52
	638	0.716		638	0.45		638	0.512
	636	0.742		636	0.442		636	0.506
	634	0.766		634	0.434		634	0.496
	632	0.788		632	0.426		632	0.486
	630	0.808		630	0.418		630	0.476
	628	0.826		628	0.408		628	0.464
	626	0.842		626	0.398		626	0.452
	624	0.854		624	0.39		624	0.438
	622	0.864		622	0.38		622	0.426
	620	0.872		620	0.372		620	0.412
	618	0.878		618	0.362		618	0.4
	616	0.882		616	0.354		616	0.388
	614	0.884		614	0.346		614	0.376
	612	0.884		612	0.336		612	0.364
	610	0.884		610	0.328		610	0.354
	608	0.882		608	0.322		608	0.342
	606	0.88		606	0.314		606	0.334
	604	0.876		604	0.308		604	0.324
	602	0.874		602	0.3		602	0.316
	600	0.87		600	0.294		600	0.306
	598	0.868		598	0.286		598	0.298
	596	0.866		596	0.28		596	0.29
	594	0.864		594	0.274		594	0.282
	592	0.862		592	0.266		592	0.274
	590	0.862		590	0.26		590	0.266
	588	0.862		588	0.254		588	0.258
	586	0.862		586	0.248		586	0.25
	584	0.862		584	0.242		584	0.244
	582	0.862		582	0.238		582	0.236
	580	0.862		580	0.232		580	0.23
	578	0.86		578	0.228		578	0.224
	576	0.858		576	0.224		576	0.218
	574	0.856		574	0.22		574	0.212
	572	0.852		572	0.218		572	0.208
	570	0.848		570	0.214		570	0.204
	568	0.842		568	0.214		568	0.202
	566	0.836		566	0.214		566	0.2
	564	0.828		564	0.214		564	0.2
	562	0.818		562	0.216		562	0.202
	560	0.81		560	0.22		560	0.204
	558	0.798		558	0.224		558	0.208
	556	0.788		556	0.232		556	0.216
	554	0.776		554	0.24		554	0.226
	552	0.764		552	0.25		552	0.236
	550	0.75		550	0.26		550	0.25
	548	0.738		548	0.274		548	0.266
	546	0.724		546	0.288		546	0.284
	544	0.712		544	0.304		544	0.302
	542	0.7		542	0.32		542	0.324
	540	0.686		540	0.338		540	0.344
	538	0.674		538	0.354		538	0.366
	536	0.66		536	0.372		536	0.388
	534	0.648		534	0.386		534	0.408
	532	0.638		532	0.402		532	0.426
	530	0.626		530	0.416		530	0.442
	528	0.614		528	0.428		528	0.458
	526	0.602		526	0.442		526	0.472
	524	0.592		524	0.452		524	0.482
	522	0.58		522	0.464		522	0.494
	520	0.57		520	0.474		520	0.502
	518	0.558		518	0.482		518	0.508
	516	0.548		516	0.488		516	0.514
	514	0.536		514	0.492		514	0.516
	512	0.526		512	0.496		512	0.516
	510	0.516		510	0.496		510	0.514
	508	0.504		508	0.496		508	0.512
	506	0.496		506	0.494		506	0.508
	504	0.47		504	0.484		504	0.5061
	502	0.464		502	0.482		502	0.5019
	500	0.454		500	0.48		500	0.4977
	498	0.446		498	0.478		498	0.4956
	496	0.438		496	0.478		496	0.4914
	494	0.43		494	0.476		494	0.4893
	492	0.424		492	0.476		492	0.4893
	490	0.416		490	0.476		490	0.4872
	488	0.41		488	0.476		488	0.4851
	486	0.404		486	0.478		486	0.4851
	484	0.398		484	0.478		484	0.483
	482	0.394		482	0.478		482	0.4809
	480	0.39		480	0.478		480	0.4788
	478	0.384		478	0.476		478	0.4746
	476	0.38		476	0.474		476	0.4683
	474	0.376		474	0.47		474	0.4599
	472	0.374		472	0.464		472	0.4494
	470	0.37		470	0.454		470	0.4389
	468	0.368		468	0.444		468	0.4263
	466	0.364		466	0.434		466	0.4137
	464	0.362		464	0.422		464	0.399
	462	0.36		462	0.412		462	0.3843
	460	0.356		460	0.4		460	0.3717
	458	0.354		458	0.39		458	0.3591
	456	0.352		456	0.378		456	0.3465
	454	0.35		454	0.37		454	0.336
	452	0.348		452	0.36		452	0.3255
	450	0.346		450	0.354		450	0.3171
	448	0.344		448	0.346		448	0.3087
	446	0.342		446	0.338		446	0.3003
	444	0.342		444	0.332		444	0.2898
	442	0.34		442	0.324		442	0.2835
	440	0.338		440	0.318		440	0.2751
	438	0.338		438	0.31		438	0.2667
	436	0.336		436	0.304		436	0.2583
	434	0.336		434	0.296		434	0.2499
	432	0.334		432	0.29		432	0.2436
	430	0.334		430	0.284		430	0.2373
	428	0.334		428	0.278		428	0.231
	426	0.334		426	0.272		426	0.2247
	424	0.334		424	0.266		424	0.2184
	422	0.334		422	0.26		422	0.2142
	420	0.334		420	0.256		420	0.21
	418	0.332		418	0.252		418	0.2058
	416	0.332		416	0.246		416	0.2016
	414	0.33		414	0.242		414	0.1974
	412	0.328		412	0.236		412	0.1932
	410	0.328		410	0.23		410	0.189
	408	0.326		408	0.226		408	0.1848
	406	0.324		406	0.22		406	0.1806
	404	0.322		404	0.214		404	0.1764
	402	0.322		402	0.21		402	0.1722
	400	0.336		400	0.216		400	0.18
	398	0.338		398	0.212		398	0.18
	396	0.338		396	0.208		396	0.178
	394	0.34		394	0.204		394	0.176
	392	0.344		392	0.2		392	0.174
	390	0.348		390	0.196		390	0.172
	388	0.352		388	0.194		388	0.172
	386	0.358		386	0.192		386	0.174
	384	0.366		384	0.192		384	0.176
	382	0.372		382	0.192		382	0.178
	380	0.38		380	0.192		380	0.182
	378	0.388		378	0.196		378	0.188
	376	0.396		376	0.202		376	0.196
	374	0.404		374	0.21		374	0.208
	372	0.41		372	0.222		372	0.222
	370	0.416		370	0.236		370	0.238
	368	0.42		368	0.252		368	0.26
	366	0.42		366	0.272		366	0.284
	364	0.422		364	0.288		364	0.302
	362	0.422		362	0.3		362	0.318
	360	0.426		360	0.32		360	0.342
	358	0.424		358	0.32		358	0.344
	356	0.42		356	0.316		356	0.344
	354	0.414		354	0.314		354	0.344
	352	0.41		352	0.312		352	0.344
	350	0.402		350	0.31		350	0.344
	348	0.396		348	0.308		348	0.346
	346	0.388		346	0.308		346	0.348
	344	0.38		344	0.306		344	0.348
	342	0.372		342	0.302		342	0.346
	340	0.366		340	0.298		340	0.342
	338	0.36		338	0.294		338	0.34
	336	0.354		336	0.29		336	0.336
	334	0.348		334	0.286		334	0.334
	332	0.342		332	0.284		332	0.334
	330	0.338		330	0.284		330	0.334
	328	0.334		328	0.286		328	0.334
	326	0.33		326	0.286		326	0.336
	324	0.328		324	0.284		324	0.338
	322	0.326		322	0.284		322	0.338
	320	0.326		320	0.282		320	0.334
	318	0.326		318	0.278		318	0.33
	316	0.328		316	0.274		316	0.324
	314	0.33		314	0.27		314	0.314
	312	0.332		312	0.264		312	0.302
	310	0.336		310	0.258		310	0.292
	308	0.338		308	0.254		308	0.282
	306	0.344		306	0.248		306	0.274
	304	0.348		304	0.246		304	0.268
	302	0.354		302	0.244		302	0.266
	300	0.362		300	0.246		300	0.266

## Sheet: Fig.1d
TR-PL
	Time (ns)			Time (ns)
	0.02669	0.001		0.02669	0.001
	0.05339	0.0005		0.05339	0.002
	0.08008	0		0.08008	0.0015
	0.10677	0		0.10677	0.001
	0.13347	0		0.13347	0.001
	0.16016	0.001		0.16016	0.0015
	0.18685	0		0.18685	0.0015
	0.21354	0		0.21354	0.0005
	0.24024	0		0.24024	0
	0.26693	0		0.26693	0.0005
	0.29362	0.001		0.29362	0.001
	0.32032	0		0.32032	0.001
	0.34701	0		0.34701	0
	0.3737	0		0.3737	0.0005
	0.4004	0		0.4004	0.0005
	0.42709	0		0.42709	0
	0.45378	0.0005		0.45378	0
	0.48047	0		0.48047	0.001
	0.50717	0.001		0.50717	0
	0.53386	0		0.53386	0
	0.56055	0.001		0.56055	0.0005
	0.58725	0		0.58725	0.0005
	0.61394	0		0.61394	0.0005
	0.64063	0		0.64063	0.001
	0.66733	0		0.66733	0.0005
	0.69402	0		0.69402	0
	0.72071	0		0.72071	0
	0.7474	0		0.7474	0.002
	0.7741	0.0005		0.7741	0
	0.80079	0.001		0.80079	0.0005
	0.82748	0.001		0.82748	0.002
	0.85418	0.001		0.85418	0.001
	0.88087	0.0005		0.88087	0.0015
	0.90756	0		0.90756	0.0005
	0.93426	0.0005		0.93426	0.0005
	0.96095	0		0.96095	0.0015
	0.98764	0.0005		0.98764	0.0005
	1.01433	0		1.01433	0.002
	1.04103	0		1.04103	0.0015
	1.06772	0.0005		1.06772	0.0025
	1.09441	0		1.09441	0.0005
	1.12111	0.0005		1.12111	0.002
	1.1478	0.001		1.1478	0.001
	1.17449	0		1.17449	0.0015
	1.20119	0.002		1.20119	0.0015
	1.22788	0.0005		1.22788	0.001
	1.25457	0.0015		1.25457	0.0005
	1.28126	0.004		1.28126	0.0015
	1.30796	0.0045		1.30796	0.003
	1.33465	0.012		1.33465	0.0025
	1.36134	0.02		1.36134	0.0085
	1.38804	0.044		1.38804	0.024
	1.41473	0.106		1.41473	0.0575
	1.44142	0.1855		1.44142	0.109
	1.46812	0.3395		1.46812	0.188
	1.49481	0.4995		1.49481	0.322
	1.5215	0.668		1.5215	0.457
	1.54819	0.814		1.54819	0.617
	1.57489	0.934		1.57489	0.716
	1.60158	1		1.60158	0.837
	1.62827	0.987		1.62827	0.8565
	1.65497	0.959		1.65497	0.9645
	1.68166	0.9085		1.68166	0.9965
	1.70835	0.8705		1.70835	0.949
	1.73505	0.7945		1.73505	0.996
	1.76174	0.754		1.76174	1
	1.78843	0.6185		1.78843	0.9835
	1.81512	0.5865		1.81512	0.929
	1.84182	0.5015		1.84182	0.927
	1.86851	0.4655		1.86851	0.86
	1.8952	0.4275		1.8952	0.8935
	1.9219	0.376		1.9219	0.8215
	1.94859	0.344		1.94859	0.829
	1.97528	0.2755		1.97528	0.7795
	2.00198	0.252		2.00198	0.81
	2.02867	0.256		2.02867	0.764
	2.05536	0.2285		2.05536	0.7705
	2.08205	0.2065		2.08205	0.7215
	2.10875	0.1925		2.10875	0.7005
	2.13544	0.164		2.13544	0.693
	2.16213	0.154		2.16213	0.6995
	2.18883	0.149		2.18883	0.6525
	2.21552	0.131		2.21552	0.691
	2.24221	0.119		2.24221	0.6105
	2.26891	0.1105		2.26891	0.6275
	2.2956	0.1085		2.2956	0.577
	2.32229	0.0845		2.32229	0.581
	2.34898	0.0795		2.34898	0.5595
	2.37568	0.0685		2.37568	0.535
	2.40237	0.0735		2.40237	0.5515
	2.42906	0.067		2.42906	0.5015
	2.45576	0.065		2.45576	0.498
	2.48245	0.061		2.48245	0.509
	2.50914	0.0415		2.50914	0.4965
	2.53584	0.0465		2.53584	0.4405
	2.56253	0.0415		2.56253	0.4495
	2.58922	0.0405		2.58922	0.4525
	2.61591	0.042		2.61591	0.4615
	2.64261	0.04		2.64261	0.4375
	2.6693	0.0435		2.6693	0.4215
	2.69599	0.031		2.69599	0.4415
	2.72269	0.0355		2.72269	0.411
	2.74938	0.034		2.74938	0.3955
	2.77607	0.038		2.77607	0.396
	2.80277	0.034		2.80277	0.388
	2.82946	0.03		2.82946	0.3845
	2.85615	0.0395		2.85615	0.354
	2.88284	0.032		2.88284	0.35
	2.90954	0.04		2.90954	0.366
	2.93623	0.0445		2.93623	0.338
	2.96292	0.038		2.96292	0.3545
	2.98962	0.0315		2.98962	0.32
	3.01631	0.0355		3.01631	0.3125
	3.043	0.0345		3.043	0.3415
	3.0697	0.03		3.0697	0.3135
	3.09639	0.026		3.09639	0.301
	3.12308	0.0325		3.12308	0.32
	3.14977	0.028		3.14977	0.307
	3.17647	0.023		3.17647	0.2745
	3.20316	0.0235		3.20316	0.268
	3.22985	0.0195		3.22985	0.2705
	3.25655	0.0205		3.25655	0.2695
	3.28324	0.0185		3.28324	0.273
	3.30993	0.0195		3.30993	0.266
	3.33663	0.0165		3.33663	0.2455
	3.36332	0.0155		3.36332	0.2525
	3.39001	0.0145		3.39001	0.2325
	3.4167	0.014		3.4167	0.24
	3.4434	0.012		3.4434	0.226
	3.47009	0.0125		3.47009	0.2595
	3.49678	0.0105		3.49678	0.232
	3.52348	0.015		3.52348	0.218
	3.55017	0.0145		3.55017	0.213
	3.57686	0.017		3.57686	0.2155
	3.60356	0.0125		3.60356	0.187
	3.63025	0.005		3.63025	0.1975
	3.65694	0.011		3.65694	0.1815
	3.68363	0.0145		3.68363	0.1945
	3.71033	0.0085		3.71033	0.182
	3.73702	0.009		3.73702	0.184
	3.76371	0.006		3.76371	0.174
	3.79041	0.01		3.79041	0.174
	3.8171	0.006		3.8171	0.155
	3.84379	0.0065		3.84379	0.16
	3.87049	0.007		3.87049	0.155
	3.89718	0.0065		3.89718	0.1645
	3.92387	0.0085		3.92387	0.1655
	3.95056	0.0075		3.95056	0.136
	3.97726	0.01		3.97726	0.1495
	4.00395	0.0055		4.00395	0.154
	4.03064	0.0075		4.03064	0.1425
	4.05734	0.0075		4.05734	0.155
	4.08403	0.0045		4.08403	0.139
	4.11072	0.0035		4.11072	0.134
	4.13742	0.008		4.13742	0.1385
	4.16411	0.003		4.16411	0.13
	4.1908	0.0025		4.1908	0.131
	4.21749	0.0045		4.21749	0.117
	4.24419	0.0045		4.24419	0.123
	4.27088	0.0055		4.27088	0.116
	4.29757	0.004		4.29757	0.112
	4.32427	0.0045		4.32427	0.1085
	4.35096	0.006		4.35096	0.121
	4.37765	0.0045		4.37765	0.121
	4.40435	0.0055		4.40435	0.1065
	4.43104	0.0075		4.43104	0.106
	4.45773	0.007		4.45773	0.0985
	4.48442	0.0035		4.48442	0.1125
	4.51112	0.002		4.51112	0.0985
	4.53781	0.0055		4.53781	0.087
	4.5645	0.004		4.5645	0.093
	4.5912	0.002		4.5912	0.097
	4.61789	0.0045		4.61789	0.085
	4.64458	0.0045		4.64458	0.079
	4.67128	0.004		4.67128	0.0775
	4.69797	0.004		4.69797	0.0855
	4.72466	0.005		4.72466	0.0845
	4.75135	0.0045		4.75135	0.075
	4.77805	0.005		4.77805	0.085
	4.80474	0.0035		4.80474	0.0765
	4.83143	0.004		4.83143	0.0815
	4.85813	0.0085		4.85813	0.0755
	4.88482	0.004		4.88482	0.071
	4.91151	0.0025		4.91151	0.065
	4.93821	0.0035		4.93821	0.0755
	4.9649	0.005		4.9649	0.0695
	4.99159	0.004		4.99159	0.0635
	5.01828	0.0035		5.01828	0.062
	5.04498	0.004		5.04498	0.0605
	5.07167	0.005		5.07167	0.065
	5.09836	0.0045		5.09836	0.0665
	5.12506	0.0025		5.12506	0.07
	5.15175	0.0005		5.15175	0.048
	5.17844	0.002		5.17844	0.059
	5.20514	0.0065		5.20514	0.048
	5.23183	0.0055		5.23183	0.049
	5.25852	0.0025		5.25852	0.0595
	5.28521	0.0045		5.28521	0.0465
	5.31191	0.003		5.31191	0.058
	5.3386	0.0035		5.3386	0.062
	5.36529	0.003		5.36529	0.0585
	5.39199	0.0035		5.39199	0.0485
	5.41868	0.001		5.41868	0.037
	5.44537	0.0015		5.44537	0.0565
	5.47207	0.0035		5.47207	0.049
	5.49876	0.0015		5.49876	0.04
	5.52545	0.004		5.52545	0.041
	5.55214	0.0025		5.55214	0.0415
	5.57884	0.0025		5.57884	0.0455
	5.60553	0.0005		5.60553	0.037
	5.63222	0.0055		5.63222	0.0355
	5.65892	0.004		5.65892	0.0405
	5.68561	0.0015		5.68561	0.038
	5.7123	0.002		5.7123	0.0345
	5.739	0.002		5.739	0.0415
	5.76569	0.004		5.76569	0.0375
	5.79238	0.003		5.79238	0.035
	5.81907	0.001		5.81907	0.0365
	5.84577	0.004		5.84577	0.0345
	5.87246	0.0025		5.87246	0.0395
	5.89915	0.001		5.89915	0.0295
	5.92585	0.0045		5.92585	0.033
	5.95254	0.001		5.95254	0.0305
	5.97923	0.0015		5.97923	0.0345
	6.00593	0.001		6.00593	0.037
	6.03262	0.0025		6.03262	0.0345
	6.05931	0.0025		6.05931	0.0295
	6.086	0.002		6.086	0.028
	6.1127	0.0025		6.1127	0.026
	6.13939	0.0015		6.13939	0.0245
	6.16608	0.0035		6.16608	0.025
	6.19278	0.002		6.19278	0.0285
	6.21947	0.003		6.21947	0.027
	6.24616	0.002		6.24616	0.025
	6.27286	0.001		6.27286	0.034
	6.29955	0.0015		6.29955	0.025
	6.32624	0.0015		6.32624	0.0255
	6.35293	0.0015		6.35293	0.0265
	6.37963	0.0055		6.37963	0.019
	6.40632	0.0005		6.40632	0.025
	6.43301	0.0015		6.43301	0.0255
	6.45971	0.001		6.45971	0.0205
	6.4864	0		6.4864	0.028
	6.51309	0.002		6.51309	0.019
	6.53979	0.0025		6.53979	0.0205
	6.56648	0.002		6.56648	0.0225
	6.59317	0.004		6.59317	0.022
	6.61986	0.0025		6.61986	0.02
	6.64656	0.003		6.64656	0.0205
	6.67325	0.0035		6.67325	0.0185
	6.69994	0.0025		6.69994	0.014
	6.72664	0.0025		6.72664	0.0215
	6.75333	0.001		6.75333	0.0215
	6.78002	0.0045		6.78002	0.02
	6.80672	0.0005		6.80672	0.018
	6.83341	0.001		6.83341	0.0225
	6.8601	0.002		6.8601	0.017
	6.88679	0.0025		6.88679	0.015
	6.91349	0.0035		6.91349	0.0185
	6.94018	0.001		6.94018	0.015
	6.96687	0.002		6.96687	0.02
	6.99357	0.0025		6.99357	0.0135
	7.02026	0.0005		7.02026	0.015
	7.04695	0.0015		7.04695	0.0205
	7.07365	0.001		7.07365	0.015
	7.10034	0.001		7.10034	0.012
	7.12703	0.001		7.12703	0.016
	7.15372	0.002		7.15372	0.0095
	7.18042	0.002		7.18042	0.0185
	7.20711	0.0015		7.20711	0.0165
	7.2338	0.0025		7.2338	0.0195
	7.2605	0.001		7.2605	0.0115
	7.28719	0.0005		7.28719	0.0185
	7.31388	0.001		7.31388	0.0095
	7.34058	0.0005		7.34058	0.013
	7.36727	0.0005		7.36727	0.014
	7.39396	0.0005		7.39396	0.012
	7.42065	0.0015		7.42065	0.013
	7.44735	0.0015		7.44735	0.016
	7.47404	0.0015		7.47404	0.0175
	7.50073	0.0015		7.50073	0.012
	7.52743	0.0015		7.52743	0.009
	7.55412	0.002		7.55412	0.013
	7.58081	0.0005		7.58081	0.01
	7.60751	0.001		7.60751	0.0095
	7.6342	0.0005		7.6342	0.009
	7.66089	0.001		7.66089	0.0095
	7.68758	0.0015		7.68758	0.0115
	7.71428	0.001		7.71428	0.008
	7.74097	0.002		7.74097	0.0135
	7.76766	0.002		7.76766	0.0095
	7.79436	0.0015		7.79436	0.01
	7.82105	0.001		7.82105	0.0055
	7.84774	0.001		7.84774	0.01
	7.87444	0.0015		7.87444	0.0135
	7.90113	0.0005		7.90113	0.007
	7.92782	0.0025		7.92782	0.0105
	7.95451	0.001		7.95451	0.008
	7.98121	0.0005		7.98121	0.0075
	8.0079	0.001		8.0079	0.0065
	8.03459	0.002		8.03459	0.01
	8.06129	0.0035		8.06129	0.0075
	8.08798	0.002		8.08798	0.008
	8.11467	0.002		8.11467	0.0075
	8.14137	0		8.14137	0.008
	8.16806	0.002		8.16806	0.01
	8.19475	0.0015		8.19475	0.008
	8.22144	0.0005		8.22144	0.0075
	8.24814	0.0005		8.24814	0.0045
	8.27483	0.0005		8.27483	0.0065
	8.30152	0.0015		8.30152	0.0065
	8.32822	0.0025		8.32822	0.0115
	8.35491	0.0025		8.35491	0.008
	8.3816	0.0025		8.3816	0.0115
	8.4083	0.003		8.4083	0.004
	8.43499	0.0005		8.43499	0.004
	8.46168	0.001		8.46168	0.0055
	8.48837	0.002		8.48837	0.007
	8.51507	0.0005		8.51507	0.0065
	8.54176	0.002		8.54176	0.006
	8.56845	0.002		8.56845	0.0075
	8.59515	0.0015		8.59515	0.006
	8.62184	0.002		8.62184	0.0085
	8.64853	0		8.64853	0.0075
	8.67523	0.0015		8.67523	0.006
	8.70192	0.001		8.70192	0.006
	8.72861	0.0005		8.72861	0.007
	8.7553	0.0005		8.7553	0.0065
	8.782	0.0005		8.782	0.006
	8.80869	0.001		8.80869	0.007
	8.83538	0.0005		8.83538	0.006
	8.86208	0.0015		8.86208	0.0045
	8.88877	0.0005		8.88877	0.005
	8.91546	0.002		8.91546	0.007
	8.94216	0.0005		8.94216	0.0035
	8.96885	0.003		8.96885	0.0055
	8.99554	0.0025		8.99554	0.0045
	9.02223	0.001		9.02223	0.0065
	9.04893	0		9.04893	0.0065
	9.07562	0.0015		9.07562	0.005
	9.10231	0.001		9.10231	0.007
	9.12901	0.001		9.12901	0.006
	9.1557	0.0005		9.1557	0.0055
	9.18239	0.001		9.18239	0.0055
	9.20909	0.0005		9.20909	0.007
	9.23578	0.0025		9.23578	0.0045
	9.26247	0.001		9.26247	0.003
	9.28916	0		9.28916	0.0025
	9.31586	0.001		9.31586	0.004
	9.34255	0.0005		9.34255	0.007
	9.36924	0.001		9.36924	0.0055
	9.39594	0.0005		9.39594	0.005
	9.42263	0.002		9.42263	0.005
	9.44932	0.0015		9.44932	0.007
	9.47602	0.0005		9.47602	0.004
	9.50271	0.0005		9.50271	0.004
	9.5294	0.001		9.5294	0.005
	9.55609	0.002		9.55609	0.007
	9.58279	0.0025		9.58279	0.0035
	9.60948	0.001		9.60948	0.005
	9.63617	0.001		9.63617	0.0065
	9.66287	0.001		9.66287	0.004
	9.68956	0.0005		9.68956	0.0095
	9.71625	0.0015		9.71625	0.0045
	9.74295	0.001		9.74295	0.005
	9.76964	0.001		9.76964	0.0045
	9.79633	0.0015		9.79633	0.0055
	9.82302	0		9.82302	0.003
	9.84972	0.0015		9.84972	0.002
	9.87641	0.001		9.87641	0.001
	9.9031	0.0005		9.9031	0.006
	9.9298	0.0005		9.9298	0.003
	9.95649	0.0025		9.95649	0.005
	9.98318	0		9.98318	0.002
	10.0099	0.001		10.0099	0.0035
	10.0366	0		10.0366	0.0025
	10.0633	0		10.0633	0.0055
	10.09	0.001		10.09	0.0045
	10.1166	0.0015		10.1166	0.0065
	10.1433	0.001		10.1433	0.0065
	10.17	0.001		10.17	0.0045
	10.1967	0.001		10.1967	0.005
	10.2234	0.0015		10.2234	0.0025
	10.2501	0.0005		10.2501	0.003
	10.2768	0.002		10.2768	0.004
	10.3035	0.0005		10.3035	0.004
	10.3302	0.0015		10.3302	0.005
	10.3569	0		10.3569	0.0025
	10.3836	0.003		10.3836	0.0055
	10.4103	0.0025		10.4103	0.0055
	10.437	0.001		10.437	0.001
	10.4637	0.0005		10.4637	0.002
	10.4903	0.0025		10.4903	0.004
	10.517	0		10.517	0.0025
	10.5437	0.002		10.5437	0.0025
	10.5704	0.001		10.5704	0.0005
	10.5971	0.001		10.5971	0.0055
	10.6238	0.0005		10.6238	0.0025
	10.6505	0.001		10.6505	0.0035
	10.6772	0		10.6772	0.004
	10.7039	0.0005		10.7039	0.0045
	10.7306	0.001		10.7306	0.0035
	10.7573	0.001		10.7573	0.0035
	10.784	0.0005		10.784	0.003
	10.8107	0.0005		10.8107	0.002
	10.8374	0.0015		10.8374	0.003
	10.8641	0.0005		10.8641	0.005
	10.8907	0.001		10.8907	0.004
	10.9174	0.001		10.9174	0.003
	10.9441	0.0005		10.9441	0.0045
	10.9708	0.002		10.9708	0.003
	10.9975	0.002		10.9975	0.003
	11.0242	0.0005		11.0242	0.003
	11.0509	0.002		11.0509	0.0035
	11.0776	0.001		11.0776	0.002
	11.1043	0.0005		11.1043	0.0035
	11.131	0.0015		11.131	0.0035
	11.1577	0.002		11.1577	0.0035
	11.1844	0		11.1844	0.003
	11.2111	0.0005		11.2111	0.0035
	11.2378	0.0005		11.2378	0.004
	11.2644	0.002		11.2644	0.001
	11.2911	0.001		11.2911	0.0025
	11.3178	0		11.3178	0.003
	11.3445	0.0005		11.3445	0.0015
	11.3712	0.0015		11.3712	0.007
	11.3979	0.0005		11.3979	0.0025
	11.4246	0.001		11.4246	0.004
	11.4513	0		11.4513	0.003
	11.478	0.001		11.478	0.0035
	11.5047	0.001		11.5047	0.001
	11.5314	0.0005		11.5314	0.0035
	11.5581	0.001		11.5581	0.0035
	11.5848	0.0005		11.5848	0.0045
	11.6115	0.0005		11.6115	0.0035
	11.6381	0.0015		11.6381	0.005
	11.6648	0.001		11.6648	0.0025
	11.6915	0.001		11.6915	0.003
	11.7182	0.0015		11.7182	0.004
	11.7449	0.001		11.7449	0.003
	11.7716	0.001		11.7716	0.0035
	11.7983	0.0015		11.7983	0.003
	11.825	0.0005		11.825	0.001
	11.8517	0.0015		11.8517	0.0035
	11.8784	0		11.8784	0.001
	11.9051	0.001		11.9051	0.0015
	11.9318	0.0005		11.9318	0.002
	11.9585	0.0015		11.9585	0.003
	11.9852	0.0015		11.9852	0.002
	12.0119	0.002		12.0119	0.002
	12.0385	0.001		12.0385	0.004
	12.0652	0.0005		12.0652	0.003
	12.0919	0.0015		12.0919	0.0005
	12.1186	0.0015		12.1186	0.001
	12.1453	0.001		12.1453	0.0015
	12.172	0.001		12.172	0.0035
	12.1987	0.0005		12.1987	0.004
	12.2254	0		12.2254	0.0035
	12.2521	0.0005		12.2521	0.0015
	12.2788	0		12.2788	0.002
	12.3055	0.001		12.3055	0.0025
	12.3322	0.0015		12.3322	0.0015
	12.3589	0.0005		12.3589	0.004
	12.3856	0		12.3856	0.0015
	12.4122	0.001		12.4122	0.0035
	12.4389	0.0015		12.4389	0.001
	12.4656	0.0005		12.4656	0.0035
	12.4923	0.0005		12.4923	0.0015
	12.519	0.0005		12.519	0.002
	12.5457	0.0005		12.5457	0.0015
	12.5724	0.001		12.5724	0.0025
	12.5991	0.0005		12.5991	0.002
	12.6258	0.001		12.6258	0.002
	12.6525	0.0025		12.6525	0.002
	12.6792	0.0005		12.6792	0.001
	12.7059	0		12.7059	0.004
	12.7326	0.0005		12.7326	0.0025
	12.7593	0.0005		12.7593	0.003
	12.7859	0.001		12.7859	0.0015
	12.8126	0.0005		12.8126	0.002
	12.8393	0.001		12.8393	0.005
	12.866	0.0015		12.866	0.002
	12.8927	0		12.8927	0.002
	12.9194	0.002		12.9194	0.0015
	12.9461	0.0005		12.9461	0.002
	12.9728	0.0005		12.9728	0.0015
	12.9995	0.002		12.9995	0.0005
	13.0262	0.001		13.0262	0.0035
	13.0529	0.0005		13.0529	0.0015
	13.0796	0.001		13.0796	0.0025
	13.1063	0.001		13.1063	0.0015
	13.133	0.001		13.133	0.001
	13.1596	0.002		13.1596	0.0015
	13.1863	0.002		13.1863	0.004
	13.213	0.001		13.213	0.003
	13.2397	0.001		13.2397	0.003
	13.2664	0.001		13.2664	0.002
	13.2931	0		13.2931	0.0025
	13.3198	0		13.3198	0.0005
	13.3465	0		13.3465	0.002
	13.3732	0.0025		13.3732	0.0005
	13.3999	0.001		13.3999	0
	13.4266	0.001		13.4266	0.001
	13.4533	0		13.4533	0.0015
	13.48	0		13.48	0.0015
	13.5067	0.002		13.5067	0.002
	13.5334	0		13.5334	0.0015
	13.56	0		13.56	0.0015
	13.5867	0.001		13.5867	0.002
	13.6134	0.001		13.6134	0.002
	13.6401	0.0015		13.6401	0.0015
	13.6668	0.001		13.6668	0.0035
	13.6935	0		13.6935	0.002
	13.7202	0.0015		13.7202	0.002
	13.7469	0.0015		13.7469	0.0015
	13.7736	0		13.7736	0.002
	13.8003	0.0005		13.8003	0.0015
	13.827	0.0015		13.827	0.0015
	13.8537	0.0005		13.8537	0.0035
	13.8804	0		13.8804	0.0035
	13.9071	0		13.9071	0.0025
	13.9337	0		13.9337	0.002
	13.9604	0.0005		13.9604	0.003
	13.9871	0		13.9871	0.0015
	14.0138	0.002		14.0138	0.002
	14.0405	0.0015		14.0405	0.0015
	14.0672	0.001		14.0672	0.001
	14.0939	0.0005		14.0939	0.003
	14.1206	0		14.1206	0.005
	14.1473	0.0005		14.1473	0
	14.174	0.0005		14.174	0.001
	14.2007	0		14.2007	0.0025
	14.2274	0.001		14.2274	0.002
	14.2541	0.0005		14.2541	0.0035
	14.2808	0.0015		14.2808	0.004
	14.3074	0.0015		14.3074	0.002
	14.3341	0.0005		14.3341	0.002
	14.3608	0		14.3608	0.0025
	14.3875	0		14.3875	0.0035
	14.4142	0.0005		14.4142	0.002
	14.4409	0.0015		14.4409	0.0015
	14.4676	0.0015		14.4676	0.0015
	14.4943	0.001		14.4943	0.0035
	14.521	0.0005		14.521	0.0015
	14.5477	0.001		14.5477	0
	14.5744	0		14.5744	0.0005
	14.6011	0.0005		14.6011	0.001
	14.6278	0.0005		14.6278	0.0025
	14.6545	0.001		14.6545	0.002
	14.6812	0.001		14.6812	0.001
	14.7078	0.002		14.7078	0.002
	14.7345	0		14.7345	0.0005
	14.7612	0.0025		14.7612	0.0015
	14.7879	0.0005		14.7879	0.004
	14.8146	0		14.8146	0.004
	14.8413	0.0015		14.8413	0.0025
	14.868	0.0005		14.868	0.0005
	14.8947	0.001		14.8947	0.002
	14.9214	0.0005		14.9214	0.003
	14.9481	0.0005		14.9481	0.003
	14.9748	0.002		14.9748	0.0025
	15.0015	0.0005		15.0015	0.0015
	15.0282	0.0005		15.0282	0.001
	15.0549	0.001		15.0549	0
	15.0815	0.001		15.0815	0.001
	15.1082	0.0005		15.1082	0.0015
	15.1349	0.001		15.1349	0.0015
	15.1616	0		15.1616	0.001
	15.1883	0.0005		15.1883	0.001
	15.215	0.0005		15.215	0.0025
	15.2417	0.0005		15.2417	0.0025
	15.2684	0.0005		15.2684	0.0025
	15.2951	0		15.2951	0
	15.3218	0		15.3218	0.0035
	15.3485	0.0005		15.3485	0.0035
	15.3752	0.001		15.3752	0.003
	15.4019	0.0015		15.4019	0.0025
	15.4286	0.002		15.4286	0.0015
	15.4552	0.0005		15.4552	0.0015
	15.4819	0		15.4819	0.001
	15.5086	0.0015		15.5086	0.0005
	15.5353	0.0005		15.5353	0.0025
	15.562	0		15.562	0.002
	15.5887	0.002		15.5887	0.0005
	15.6154	0.001		15.6154	0.0005
	15.6421	0.001		15.6421	0.002
	15.6688	0.0015		15.6688	0.002
	15.6955	0.001		15.6955	0.001
	15.7222	0.002		15.7222	0.0005
	15.7489	0		15.7489	0.002
	15.7756	0		15.7756	0.0025
	15.8023	0		15.8023	0.0025
	15.8289	0.0015		15.8289	0.0015
	15.8556	0.001		15.8556	0.0005
	15.8823	0.0005		15.8823	0.0025
	15.909	0.0025		15.909	0.003
	15.9357	0		15.9357	0.0025
	15.9624	0.0005		15.9624	0.001
	15.9891	0.001		15.9891	0.0025
	16.0158	0		16.0158	0.0025
	16.0425	0		16.0425	0.0015
	16.0692	0.001		16.0692	0.002
	16.0959	0		16.0959	0.001
	16.1226	0.0015		16.1226	0.0015
	16.1493	0.001		16.1493	0.0015
	16.176	0		16.176	0.0025
	16.2027	0.0015		16.2027	0.0015
	16.2293	0.001		16.2293	0.0015
	16.256	0		16.256	0.002
	16.2827	0.001		16.2827	0.001
	16.3094	0.001		16.3094	0.0025
	16.3361	0		16.3361	0.002
	16.3628	0		16.3628	0.001
	16.3895	0		16.3895	0.0015
	16.4162	0.001		16.4162	0.0015
	16.4429	0		16.4429	0.0025
	16.4696	0.0005		16.4696	0.0025
	16.4963	0		16.4963	0.001
	16.523	0.0015		16.523	0.001
	16.5497	0		16.5497	0.0005
	16.5764	0		16.5764	0.003
	16.603	0.002		16.603	0.003
	16.6297	0.001		16.6297	0.0015
	16.6564	0.0005		16.6564	0.0015
	16.6831	0.001		16.6831	0.0015
	16.7098	0.001		16.7098	0.0015
	16.7365	0.001		16.7365	0.0015
	16.7632	0.0005		16.7632	0.002
	16.7899	0.0005		16.7899	0.003
	16.8166	0.0005		16.8166	0.001
	16.8433	0.001		16.8433	0.0015
	16.87	0.0015		16.87	0.001
	16.8967	0.0005		16.8967	0.0015
	16.9234	0.0005		16.9234	0
	16.9501	0.0015		16.9501	0.002
	16.9767	0		16.9767	0.0015
	17.0034	0.0005		17.0034	0.0025
	17.0301	0.0005		17.0301	0.0015
	17.0568	0.0005		17.0568	0.0005
	17.0835	0		17.0835	0.001
	17.1102	0.001		17.1102	0.002
	17.1369	0.002		17.1369	0.002
	17.1636	0.001		17.1636	0.002
	17.1903	0.001		17.1903	0.0015
	17.217	0.001		17.217	0.002
	17.2437	0.0015		17.2437	0.001
	17.2704	0.0015		17.2704	0.001
	17.2971	0.001		17.2971	0.001
	17.3238	0.0005		17.3238	0.002
	17.3505	0		17.3505	0.0025
	17.3771	0		17.3771	0.002
	17.4038	0.0015		17.4038	0.002
	17.4305	0.0005		17.4305	0.001
	17.4572	0.0005		17.4572	0.0015
	17.4839	0.0005		17.4839	0.0015
	17.5106	0		17.5106	0.001
	17.5373	0.0005		17.5373	0.003
	17.564	0		17.564	0.002
	17.5907	0.0005		17.5907	0.0015
	17.6174	0.001		17.6174	0.0005
	17.6441	0.0005		17.6441	0.0015
	17.6708	0.0005		17.6708	0.0015
	17.6975	0.0005		17.6975	0.0025
	17.7242	0		17.7242	0.001
	17.7508	0.001		17.7508	0.0005
	17.7775	0		17.7775	0.0025
	17.8042	0		17.8042	0.0015
	17.8309	0		17.8309	0.002
	17.8576	0		17.8576	0.0005
	17.8843	0		17.8843	0.001
	17.911	0		17.911	0.001
	17.9377	0.0005		17.9377	0.002
	17.9644	0.0005		17.9644	0.001
	17.9911	0.002		17.9911	0
	18.0178	0		18.0178	0.0015
	18.0445	0.0005		18.0445	0.003
	18.0712	0		18.0712	0.001
	18.0979	0		18.0979	0.0015
	18.1245	0.0005		18.1245	0.0005
	18.1512	0.001		18.1512	0.001
	18.1779	0		18.1779	0.002
	18.2046	0		18.2046	0.001
	18.2313	0		18.2313	0.002
	18.258	0.0005		18.258	0.002
	18.2847	0.0005		18.2847	0
	18.3114	0.001		18.3114	0.0015
	18.3381	0.001		18.3381	0.002
	18.3648	0		18.3648	0.0025
	18.3915	0		18.3915	0.003
	18.4182	0.001		18.4182	0.0005
	18.4449	0.0005		18.4449	0.0025
	18.4716	0.001		18.4716	0.0005
	18.4982	0.0005		18.4982	0.0005
	18.5249	0.0005		18.5249	0.0015
	18.5516	0.002		18.5516	0.0025
	18.5783	0		18.5783	0.0005
	18.605	0		18.605	0.0005
	18.6317	0.001		18.6317	0.002
	18.6584	0.001		18.6584	0.0005
	18.6851	0.0015		18.6851	0.0015
	18.7118	0.0005		18.7118	0.0015
	18.7385	0		18.7385	0.0025
	18.7652	0.0005		18.7652	0.0015
	18.7919	0		18.7919	0.002
	18.8186	0		18.8186	0.003
	18.8453	0		18.8453	0.001
	18.872	0.0005		18.872	0.0015
	18.8986	0.001		18.8986	0.0025
	18.9253	0.0005		18.9253	0.001
	18.952	0		18.952	0.0025
	18.9787	0.001		18.9787	0.0035
	19.0054	0		19.0054	0.0015
	19.0321	0.0005		19.0321	0.002
	19.0588	0		19.0588	0.0015
	19.0855	0		19.0855	0.0025
	19.1122	0		19.1122	0.0005
	19.1389	0.0005		19.1389	0.0015
	19.1656	0.0005		19.1656	0.002
	19.1923	0.0005		19.1923	0.001
	19.219	0.0005		19.219	0.0015
	19.2457	0.0005		19.2457	0.0015
	19.2723	0		19.2723	0.0005
	19.299	0.0005		19.299	0.003
	19.3257	0		19.3257	0.0005
	19.3524	0.0005		19.3524	0.001
	19.3791	0.001		19.3791	0.001
	19.4058	0.0005		19.4058	0
	19.4325	0		19.4325	0.001
	19.4592	0.0005		19.4592	0.002
	19.4859	0.0005		19.4859	0.0005
	19.5126	0.001		19.5126	0.001
	19.5393	0.0005		19.5393	0.002
	19.566	0		19.566	0.001
	19.5927	0		19.5927	0.0015
	19.6194	0		19.6194	0.001
	19.646	0.0005		19.646	0.0005
	19.6727	0.0005		19.6727	0.002
	19.6994	0.0015		19.6994	0.0015
	19.7261	0.001		19.7261	0.001
	19.7528	0		19.7528	0.0015
	19.7795	0		19.7795	0.0025
	19.8062	0.0025		19.8062	0.001
	19.8329	0.0005		19.8329	0.002
	19.8596	0		19.8596	0.0025
	19.8863	0.0005		19.8863	0.0015
	19.913	0.0005		19.913	0.002
	19.9397	0		19.9397	0.0015
	19.9664	0.0015		19.9664	0.0015
	19.9931	0		19.9931	0.001
	20.0198	0		20.0198	0.0005
	20.0464	0.001		20.0464	0.001
	20.0731	0.0005		20.0731	0.001
	20.0998	0		20.0998	0.003
	20.1265	0.001		20.1265	0.0005
	20.1532	0.001		20.1532	0.0035
	20.1799	0		20.1799	0.003
	20.2066	0.0005		20.2066	0.001
	20.2333	0.0005		20.2333	0.0005
	20.26	0		20.26	0.001
	20.2867	0.0005		20.2867	0.002
	20.3134	0		20.3134	0.0015
	20.3401	0.0005		20.3401	0.0005
	20.3668	0.0005		20.3668	0.0015
	20.3935	0.001		20.3935	0.0015
	20.4201	0.0005		20.4201	0.001
	20.4468	0.0005		20.4468	0.0015
	20.4735	0.0005		20.4735	0.0005
	20.5002	0.001		20.5002	0.003
	20.5269	0.0005		20.5269	0.003
	20.5536	0		20.5536	0.001
	20.5803	0.0005		20.5803	0.0025
	20.607	0.001		20.607	0.0015
	20.6337	0.0005		20.6337	0.0015
	20.6604	0.0005		20.6604	0
	20.6871	0		20.6871	0.003
	20.7138	0		20.7138	0.0015
	20.7405	0.0005		20.7405	0.002
	20.7672	0.0005		20.7672	0.001
	20.7938	0.0005		20.7938	0.002
	20.8205	0.001		20.8205	0.0005
	20.8472	0.001		20.8472	0.001
	20.8739	0		20.8739	0.0025
	20.9006	0		20.9006	0.003
	20.9273	0		20.9273	0.002
	20.954	0		20.954	0
	20.9807	0		20.9807	0.002
	21.0074	0.0005		21.0074	0
	21.0341	0		21.0341	0.0015
	21.0608	0		21.0608	0.0005
	21.0875	0.0005		21.0875	0.001
	21.1142	0.001		21.1142	0.0005
	21.1409	0.0005		21.1409	0.0005
	21.1675	0.001		21.1675	0.001
	21.1942	0.001		21.1942	0.0005
	21.2209	0.001		21.2209	0.001
	21.2476	0.001		21.2476	0.0025
	21.2743	0.002		21.2743	0.001
	21.301	0		21.301	0
	21.3277	0.0005		21.3277	0.002
	21.3544	0.0005		21.3544	0
	21.3811	0		21.3811	0.002
	21.4078	0.001		21.4078	0.0025
	21.4345	0		21.4345	0.002
	21.4612	0.001		21.4612	0.002
	21.4879	0.001		21.4879	0.0015
	21.5146	0		21.5146	0.0005
	21.5413	0.0005		21.5413	0.001
	21.5679	0.0005		21.5679	0.0005
	21.5946	0.001		21.5946	0.0025
	21.6213	0.0005		21.6213	0.0015
	21.648	0.001		21.648	0.0015
	21.6747	0		21.6747	0.0025
	21.7014	0.001		21.7014	0.001
	21.7281	0		21.7281	0.0015
	21.7548	0		21.7548	0.0025
	21.7815	0.0005		21.7815	0.001
	21.8082	0.0015		21.8082	0
	21.8349	0.0005		21.8349	0.0015
	21.8616	0.0005		21.8616	0.002
	21.8883	0		21.8883	0.0005
	21.915	0.001		21.915	0.003
	21.9416	0.001		21.9416	0.0015
	21.9683	0.001		21.9683	0.0015
	21.995	0		21.995	0.0005
	22.0217	0		22.0217	0.001
	22.0484	0.001		22.0484	0.001
	22.0751	0.001		22.0751	0.0015
	22.1018	0.0015		22.1018	0.0015
	22.1285	0.0005		22.1285	0.001
	22.1552	0.0005		22.1552	0.0005
	22.1819	0		22.1819	0.002
	22.2086	0		22.2086	0.001
	22.2353	0		22.2353	0.0005
	22.262	0		22.262	0.0005
	22.2887	0.0005		22.2887	0.002
	22.3153	0.0005		22.3153	0.001
	22.342	0		22.342	0.0005
	22.3687	0		22.3687	0.0005
	22.3954	0.0005		22.3954	0.0005
	22.4221	0.0015		22.4221	0.003
	22.4488	0		22.4488	0
	22.4755	0.0005		22.4755	0.001
	22.5022	0		22.5022	0.0015
	22.5289	0.001		22.5289	0
	22.5556	0		22.5556	0.0015
	22.5823	0.0005		22.5823	0.0015
	22.609	0.0005		22.609	0.0005
	22.6357	0.0005		22.6357	0.001
	22.6624	0.0005		22.6624	0.001
	22.6891	0.0005		22.6891	0.002
	22.7157	0		22.7157	0.001
	22.7424	0.0005		22.7424	0.001
	22.7691	0.0005		22.7691	0.0005
	22.7958	0		22.7958	0.002
	22.8225	0		22.8225	0.0015
	22.8492	0		22.8492	0.0005
	22.8759	0		22.8759	0.0015
	22.9026	0.0005		22.9026	0.0015
	22.9293	0.0005		22.9293	0.0005
	22.956	0		22.956	0.0015
	22.9827	0.0005		22.9827	0.0015
	23.0094	0.001		23.0094	0.0015
	23.0361	0.001		23.0361	0.001
	23.0628	0		23.0628	0.0005
	23.0894	0		23.0894	0.0015
	23.1161	0.0005		23.1161	0.0025
	23.1428	0.001		23.1428	0.0015
	23.1695	0.0005		23.1695	0.001
	23.1962	0		23.1962	0.0005
	23.2229	0.0005		23.2229	0.0005
	23.2496	0.0005		23.2496	0.0005
	23.2763	0		23.2763	0
	23.303	0.0005		23.303	0.0015
	23.3297	0.001		23.3297	0.0025
	23.3564	0		23.3564	0.002
	23.3831	0		23.3831	0.002
	23.4098	0		23.4098	0.0005
	23.4365	0		23.4365	0.0005
	23.4631	0.0005		23.4631	0.002
	23.4898	0.0015		23.4898	0.001
	23.5165	0.001		23.5165	0.001
	23.5432	0		23.5432	0.0005
	23.5699	0		23.5699	0.001
	23.5966	0.001		23.5966	0
	23.6233	0		23.6233	0.0015
	23.65	0		23.65	0.0005
	23.6767	0		23.6767	0.0015
	23.7034	0.0005		23.7034	0.001
	23.7301	0.0005		23.7301	0.0005
	23.7568	0.0005		23.7568	0.0005
	23.7835	0.0005		23.7835	0
	23.8102	0		23.8102	0.001
	23.8368	0.001		23.8368	0.002
	23.8635	0.001		23.8635	0.0015
	23.8902	0		23.8902	0.0005
	23.9169	0.0005		23.9169	0
	23.9436	0.001		23.9436	0
	23.9703	0.0005		23.9703	0.001
	23.997	0.0005		23.997	0.002
	24.0237	0.0005		24.0237	0.0005
	24.0504	0		24.0504	0.001
	24.0771	0.001		24.0771	0.0005
	24.1038	0.0005		24.1038	0.0015
	24.1305	0		24.1305	0.002
	24.1572	0.0005		24.1572	0.0005
	24.1839	0.0005		24.1839	0.0035
	24.2106	0.0005		24.2106	0.002
	24.2372	0		24.2372	0.001
	24.2639	0		24.2639	0.0005
	24.2906	0.0005		24.2906	0.0025
	24.3173	0		24.3173	0
	24.344	0.0005		24.344	0.001
	24.3707	0.0005		24.3707	0.0025
	24.3974	0		24.3974	0.0005
	24.4241	0.0005		24.4241	0.0005
	24.4508	0		24.4508	0.001
	24.4775	0		24.4775	0.001
	24.5042	0.0005		24.5042	0.001
	24.5309	0.0005		24.5309	0.0005
	24.5576	0.0005		24.5576	0.001
	24.5843	0		24.5843	0.0005
	24.6109	0		24.6109	0.0015
	24.6376	0.0005		24.6376	0.001
	24.6643	0.0005		24.6643	0.001
	24.691	0		24.691	0.001
	24.7177	0.0005		24.7177	0.002
	24.7444	0.0005		24.7444	0.0005
	24.7711	0		24.7711	0.001
	24.7978	0.001		24.7978	0.0005
	24.8245	0.001		24.8245	0.002
	24.8512	0		24.8512	0.0015
	24.8779	0.0005		24.8779	0.001
	24.9046	0		24.9046	0.001
	24.9313	0.0005		24.9313	0.0015
	24.958	0.001		24.958	0.002
	24.9846	0		24.9846	0.0025
	25.0113	0		25.0113	0.001
	25.038	0		25.038	0.001
	25.0647	0		25.0647	0.001
	25.0914	0		25.0914	0.001
	25.1181	0.0005		25.1181	0.0015
	25.1448	0		25.1448	0
	25.1715	0.0005		25.1715	0.0005
	25.1982	0		25.1982	0.001
	25.2249	0		25.2249	0.001
	25.2516	0		25.2516	0.002
	25.2783	0.0005		25.2783	0.001
	25.305	0		25.305	0.001
	25.3317	0		25.3317	0.001
	25.3584	0.0005		25.3584	0
	25.385	0		25.385	0.0015
	25.4117	0		25.4117	0.001
	25.4384	0		25.4384	0.0015
	25.4651	0		25.4651	0.0015
	25.4918	0		25.4918	0.001
	25.5185	0.001		25.5185	0.001
	25.5452	0		25.5452	0.0005
	25.5719	0		25.5719	0.003
	25.5986	0.001		25.5986	0.001
	25.6253	0.0005		25.6253	0.0005
	25.652	0.0005		25.652	0.002
	25.6787	0.0005		25.6787	0.001
	25.7054	0.0005		25.7054	0.002
	25.7321	0		25.7321	0.003
	25.7587	0.0005		25.7587	0.001
	25.7854	0		25.7854	0.0005
	25.8121	0.0005		25.8121	0.002
	25.8388	0.0005		25.8388	0.0005
	25.8655	0		25.8655	0.001
	25.8922	0		25.8922	0
	25.9189	0.001		25.9189	0.0005
	25.9456	0.0005		25.9456	0.0025
	25.9723	0.0005		25.9723	0.0015
	25.999	0.001		25.999	0.0015
	26.0257	0.0005		26.0257	0.0005
	26.0524	0		26.0524	0.0005
	26.0791	0		26.0791	0.003
	26.1058	0.001		26.1058	0.0015
	26.1324	0.0005		26.1324	0
	26.1591	0.0005		26.1591	0
	26.1858	0		26.1858	0.003
	26.2125	0.002		26.2125	0.0015
	26.2392	0.0005		26.2392	0.0025
	26.2659	0.0005		26.2659	0.0005
	26.2926	0.0005		26.2926	0.0025
	26.3193	0.0005		26.3193	0.0005
	26.346	0		26.346	0.0005
	26.3727	0.0005		26.3727	0.003
	26.3994	0.0005		26.3994	0.001
	26.4261	0		26.4261	0.0015
	26.4528	0.0005		26.4528	0.001
	26.4795	0		26.4795	0.0025
	26.5061	0.0005		26.5061	0.0005
	26.5328	0		26.5328	0.0015
	26.5595	0.001		26.5595	0.0005
	26.5862	0.0005		26.5862	0.0015
	26.6129	0.001		26.6129	0.0005
	26.6396	0.0005		26.6396	0
	26.6663	0.0005		26.6663	0.002
	26.693	0.0005		26.693	0.002
	26.7197	0.0005		26.7197	0
	26.7464	0		26.7464	0.001
	26.7731	0		26.7731	0.0015
	26.7998	0.0015		26.7998	0
	26.8265	0		26.8265	0.0015
	26.8532	0		26.8532	0.001
	26.8799	0		26.8799	0.001
	26.9065	0		26.9065	0.0005
	26.9332	0		26.9332	0.0005
	26.9599	0		26.9599	0.001
	26.9866	0		26.9866	0.001
	27.0133	0		27.0133	0
	27.04	0.0005		27.04	0.0005
	27.0667	0.0005		27.0667	0.001
	27.0934	0		27.0934	0
	27.1201	0.001		27.1201	0.001
	27.1468	0		27.1468	0.001
	27.1735	0		27.1735	0.002
	27.2002	0		27.2002	0.0015
	27.2269	0		27.2269	0.0005
	27.2536	0.0005		27.2536	0
	27.2802	0.0005		27.2802	0.002
	27.3069	0.0005		27.3069	0.001
	27.3336	0.002		27.3336	0.0005
	27.3603	0		27.3603	0.0015
	27.387	0		27.387	0.0015
	27.4137	0.0015		27.4137	0.003
	27.4404	0		27.4404	0.001
	27.4671	0.001		27.4671	0.0005
	27.4938	0.0005		27.4938	0
	27.5205	0.0005		27.5205	0.001
	27.5472	0.0005		27.5472	0.0005
	27.5739	0		27.5739	0.0005
	27.6006	0		27.6006	0.0005
	27.6273	0.0015		27.6273	0.002
	27.6539	0		27.6539	0.0005
	27.6806	0		27.6806	0.001
	27.7073	0		27.7073	0
	27.734	0.0005		27.734	0.0005
	27.7607	0		27.7607	0.0005
	27.7874	0.0005		27.7874	0
	27.8141	0		27.8141	0.0005
	27.8408	0		27.8408	0.0005
	27.8675	0		27.8675	0.001
	27.8942	0		27.8942	0.0005
	27.9209	0.0015		27.9209	0.001
	27.9476	0		27.9476	0
	27.9743	0		27.9743	0.0005
	28.001	0		28.001	0.0015
	28.0277	0.0005		28.0277	0.0005
	28.0543	0.0005		28.0543	0
	28.081	0		28.081	0.0015
	28.1077	0		28.1077	0.0005
	28.1344	0		28.1344	0
	28.1611	0.0005		28.1611	0.0005
	28.1878	0.0005		28.1878	0.001
	28.2145	0		28.2145	0
	28.2412	0.0005		28.2412	0.0005
	28.2679	0		28.2679	0.0005
	28.2946	0		28.2946	0.0005
	28.3213	0.0005		28.3213	0.0005
	28.348	0.001		28.348	0.0015
	28.3747	0.0005		28.3747	0.0015
	28.4014	0.0005		28.4014	0.0025
	28.428	0		28.428	0.001
	28.4547	0		28.4547	0.001
	28.4814	0.0005		28.4814	0.0005
	28.5081	0		28.5081	0.001
	28.5348	0.001		28.5348	0.001
	28.5615	0.0005		28.5615	0
	28.5882	0		28.5882	0.0005
	28.6149	0.001		28.6149	0
	28.6416	0.0005		28.6416	0.001
	28.6683	0		28.6683	0.001
	28.695	0.0005		28.695	0.001
	28.7217	0		28.7217	0.0005
	28.7484	0.0005		28.7484	0.001
	28.7751	0.001		28.7751	0.0005
	28.8017	0.0015		28.8017	0.0005
	28.8284	0.001		28.8284	0
	28.8551	0.001		28.8551	0.0025
	28.8818	0.001		28.8818	0.0005
	28.9085	0		28.9085	0.002
	28.9352	0		28.9352	0.0015
	28.9619	0.0005		28.9619	0.003
	28.9886	0		28.9886	0
	29.0153	0		29.0153	0.001
	29.042	0		29.042	0.001
	29.0687	0.0005		29.0687	0.0015
	29.0954	0.0005		29.0954	0.001
	29.1221	0.0005		29.1221	0.001
	29.1488	0.001		29.1488	0.0005
	29.1754	0.0005		29.1754	0.001
	29.2021	0.0005		29.2021	0
	29.2288	0		29.2288	0.0015
	29.2555	0.0005		29.2555	0.0005
	29.2822	0		29.2822	0.0015
	29.3089	0.001		29.3089	0.001
	29.3356	0		29.3356	0.0015
	29.3623	0		29.3623	0.001
	29.389	0		29.389	0.0005
	29.4157	0.001		29.4157	0.0005
	29.4424	0		29.4424	0.0005
	29.4691	0.001		29.4691	0
	29.4958	0.0005		29.4958	0
	29.5225	0		29.5225	0.0005
	29.5492	0.0005		29.5492	0.0015
	29.5758	0		29.5758	0.001
	29.6025	0		29.6025	0.0005
	29.6292	0.0005		29.6292	0.0005
	29.6559	0		29.6559	0
	29.6826	0.001		29.6826	0.0005
	29.7093	0		29.7093	0.001
	29.736	0.0005		29.736	0
	29.7627	0.001		29.7627	0.001
	29.7894	0		29.7894	0
	29.8161	0.0005		29.8161	0
	29.8428	0.0005		29.8428	0.001
	29.8695	0.0005		29.8695	0.0005
	29.8962	0		29.8962	0.002
	29.9229	0		29.9229	0.0005
	29.9495	0.001		29.9495	0.001
	29.9762	0		29.9762	0.0005
	30.0029	0		30.0029	0
	30.0296	0.0005		30.0296	0
	30.0563	0.001		30.0563	0.002
	30.083	0		30.083	0
	30.1097	0		30.1097	0.0025
	30.1364	0		30.1364	0
	30.1631	0.0005		30.1631	0.002
	30.1898	0		30.1898	0.001
	30.2165	0.0005		30.2165	0.001
	30.2432	0.0005		30.2432	0.0005
	30.2699	0.0005		30.2699	0.001
	30.2966	0.0005		30.2966	0.001
	30.3232	0.0005		30.3232	0.001
	30.3499	0.0005		30.3499	0.0005
	30.3766	0.0005		30.3766	0.001
	30.4033	0		30.4033	0.0035
	30.43	0.0005		30.43	0.0005
	30.4567	0		30.4567	0.0005
	30.4834	0		30.4834	0.001
	30.5101	0		30.5101	0.001
	30.5368	0		30.5368	0.001
	30.5635	0		30.5635	0.0005
	30.5902	0		30.5902	0.0005
	30.6169	0		30.6169	0.0005
	30.6436	0.0005		30.6436	0.001
	30.6703	0		30.6703	0.0005
	30.697	0		30.697	0
	30.7236	0		30.7236	0.001
	30.7503	0		30.7503	0
	30.777	0.0005		30.777	0.0005
	30.8037	0		30.8037	0
	30.8304	0.0005		30.8304	0.002
	30.8571	0		30.8571	0.001
	30.8838	0		30.8838	0
	30.9105	0		30.9105	0.001
	30.9372	0		30.9372	0.0025
	30.9639	0		30.9639	0.001
	30.9906	0		30.9906	0.0005
	31.0173	0.0005		31.0173	0.0015
	31.044	0		31.044	0.0015
	31.0707	0		31.0707	0.001
	31.0973	0		31.0973	0.001
	31.124	0.0005		31.124	0.0005
	31.1507	0		31.1507	0.0005
	31.1774	0.0005		31.1774	0.0005
	31.2041	0		31.2041	0.001
	31.2308	0		31.2308	0.001
	31.2575	0		31.2575	0
	31.2842	0.0005		31.2842	0
	31.3109	0.0005		31.3109	0.0005
	31.3376	0		31.3376	0.0005
	31.3643	0		31.3643	0
	31.391	0		31.391	0.001
	31.4177	0.0005		31.4177	0.002
	31.4444	0.0005		31.4444	0.0005
	31.471	0.0005		31.471	0.0005
	31.4977	0		31.4977	0
	31.5244	0.0005		31.5244	0.0005
	31.5511	0		31.5511	0.0005
	31.5778	0.0005		31.5778	0.0005
	31.6045	0.0005		31.6045	0
	31.6312	0		31.6312	0.0005
	31.6579	0.0005		31.6579	0.001
	31.6846	0		31.6846	0.0005
	31.7113	0.0005		31.7113	0.001
	31.738	0		31.738	0
	31.7647	0.001		31.7647	0.001
	31.7914	0		31.7914	0.0015
	31.8181	0		31.8181	0.004
	31.8447	0.0005		31.8447	0
	31.8714	0		31.8714	0.0005
	31.8981	0		31.8981	0.001
	31.9248	0		31.9248	0.001
	31.9515	0.001		31.9515	0
	31.9782	0		31.9782	0
	32.0049	0.0005		32.0049	0.001
	32.0316	0.001		32.0316	0.001
	32.0583	0.0005		32.0583	0.0005
	32.085	0		32.085	0
	32.1117	0		32.1117	0.001
	32.1384	0.0005		32.1384	0
	32.1651	0.0005		32.1651	0
	32.1918	0.001		32.1918	0
	32.2185	0		32.2185	0.003
	32.2451	0.0005		32.2451	0.0015
	32.2718	0.0005		32.2718	0
	32.2985	0		32.2985	0.0005
	32.3252	0		32.3252	0.0005
	32.3519	0		32.3519	0.001
	32.3786	0.0005		32.3786	0.0005
	32.4053	0		32.4053	0.0005
	32.432	0.0005		32.432	0.001
	32.4587	0		32.4587	0.001
	32.4854	0		32.4854	0.0005
	32.5121	0.0015		32.5121	0.0005
	32.5388	0.001		32.5388	0
	32.5655	0		32.5655	0.001
	32.5922	0		32.5922	0.001
	32.6188	0.0005		32.6188	0.0005
	32.6455	0		32.6455	0.001
	32.6722	0.0005		32.6722	0.0005
	32.6989	0		32.6989	0
	32.7256	0.0005		32.7256	0.001
	32.7523	0		32.7523	0
	32.779	0		32.779	0.0015
	32.8057	0		32.8057	0
	32.8324	0.0005		32.8324	0.0015
	32.8591	0		32.8591	0.001
	32.8858	0		32.8858	0.001
	32.9125	0.001		32.9125	0
	32.9392	0		32.9392	0.0005
	32.9659	0		32.9659	0.0005
	32.9925	0.001		32.9925	0.001
	33.0192	0		33.0192	0
	33.0459	0.001		33.0459	0.001
	33.0726	0.0005		33.0726	0.0005
	33.0993	0.0005		33.0993	0.0005
	33.126	0		33.126	0.002
	33.1527	0		33.1527	0.001
	33.1794	0		33.1794	0.0005
	33.2061	0.001		33.2061	0.0005
	33.2328	0		33.2328	0
	33.2595	0.0005		33.2595	0.001
	33.2862	0.0005		33.2862	0.0015
	33.3129	0		33.3129	0.0015
	33.3396	0.0005		33.3396	0
	33.3663	0		33.3663	0
	33.3929	0.0005		33.3929	0.0015
	33.4196	0		33.4196	0.0015
	33.4463	0		33.4463	0.001
	33.473	0		33.473	0
	33.4997	0		33.4997	0.0005
	33.5264	0		33.5264	0.001
	33.5531	0.0005		33.5531	0
	33.5798	0.001		33.5798	0.0005
	33.6065	0		33.6065	0.0005
	33.6332	0.0005		33.6332	0.001
	33.6599	0		33.6599	0.0005
	33.6866	0		33.6866	0.001
	33.7133	0.0005		33.7133	0.001
	33.74	0.001		33.74	0.001
	33.7666	0		33.7666	0.0005
	33.7933	0.001		33.7933	0.0005
	33.82	0		33.82	0.0005
	33.8467	0.0005		33.8467	0.001
	33.8734	0.001		33.8734	0.0005
	33.9001	0.0005		33.9001	0.001
	33.9268	0		33.9268	0
	33.9535	0.0005		33.9535	0.0005
	33.9802	0.0015		33.9802	0
	34.0069	0		34.0069	0.001
	34.0336	0		34.0336	0.0015
	34.0603	0		34.0603	0.0005
	34.087	0.0005		34.087	0.0005
	34.1137	0		34.1137	0.0005
	34.1403	0.0005		34.1403	0.001
	34.167	0		34.167	0.001
	34.1937	0.0005		34.1937	0.0005
	34.2204	0		34.2204	0
	34.2471	0.0005		34.2471	0.001
	34.2738	0.0005		34.2738	0
	34.3005	0		34.3005	0.0015
	34.3272	0		34.3272	0.0005
	34.3539	0.001		34.3539	0.001
	34.3806	0		34.3806	0.001
	34.4073	0		34.4073	0.003
	34.434	0		34.434	0.001
	34.4607	0.0005		34.4607	0.002
	34.4874	0		34.4874	0.0005
	34.514	0.0005		34.514	0
	34.5407	0		34.5407	0.0015
	34.5674	0.0005		34.5674	0
	34.5941	0.0005		34.5941	0
	34.6208	0.0005		34.6208	0.001
	34.6475	0		34.6475	0.0005
	34.6742	0		34.6742	0
	34.7009	0.001		34.7009	0.002
	34.7276	0		34.7276	0.001
	34.7543	0.001		34.7543	0
	34.781	0		34.781	0
	34.8077	0		34.8077	0.0015
	34.8344	0.0015		34.8344	0.001
	34.8611	0.001		34.8611	0
	34.8878	0		34.8878	0
	34.9144	0		34.9144	0
	34.9411	0.001		34.9411	0.001
	34.9678	0		34.9678	0.002
	34.9945	0.0005		34.9945	0.0015
	35.0212	0		35.0212	0
	35.0479	0		35.0479	0
	35.0746	0.001		35.0746	0
	35.1013	0		35.1013	0.0005
	35.128	0		35.128	0
	35.1547	0.0005		35.1547	0.0005
	35.1814	0.0015		35.1814	0.0005
	35.2081	0		35.2081	0.0015
	35.2348	0.001		35.2348	0
	35.2615	0.001		35.2615	0.0015
	35.2881	0		35.2881	0.0005
	35.3148	0.0005		35.3148	0
	35.3415	0		35.3415	0.001
	35.3682	0.0005		35.3682	0.0025
	35.3949	0		35.3949	0
	35.4216	0.0025		35.4216	0.001
	35.4483	0.0005		35.4483	0.0005
	35.475	0		35.475	0.001
	35.5017	0		35.5017	0.001
	35.5284	0.0005		35.5284	0.0005
	35.5551	0.0005		35.5551	0.001
	35.5818	0.0005		35.5818	0.0015
	35.6085	0.0005		35.6085	0.0005
	35.6352	0.0005		35.6352	0.001
	35.6618	0		35.6618	0.0005
	35.6885	0.001		35.6885	0.001
	35.7152	0		35.7152	0.0005
	35.7419	0		35.7419	0
	35.7686	0		35.7686	0
	35.7953	0.0005		35.7953	0.0005
	35.822	0		35.822	0.001
	35.8487	0		35.8487	0.0005
	35.8754	0.0005		35.8754	0.0005
	35.9021	0		35.9021	0.0015
	35.9288	0		35.9288	0.001
	35.9555	0		35.9555	0.001
	35.9822	0.0005		35.9822	0
	36.0089	0.0005		36.0089	0
	36.0356	0		36.0356	0
	36.0622	0		36.0622	0.0005
	36.0889	0		36.0889	0.0015
	36.1156	0.0005		36.1156	0.0005
	36.1423	0		36.1423	0
	36.169	0		36.169	0.001
	36.1957	0.0005		36.1957	0.001
	36.2224	0.0005		36.2224	0.0005
	36.2491	0.0005		36.2491	0.0005
	36.2758	0.0005		36.2758	0.003
	36.3025	0		36.3025	0
	36.3292	0.0005		36.3292	0.001
	36.3559	0		36.3559	0.0005
	36.3826	0.001		36.3826	0.001
	36.4093	0		36.4093	0.0005
	36.4359	0.0005		36.4359	0.0005
	36.4626	0.0005		36.4626	0.0005
	36.4893	0		36.4893	0.0005
	36.516	0		36.516	0
	36.5427	0.0005		36.5427	0
	36.5694	0		36.5694	0.0005
	36.5961	0.0005		36.5961	0.0005
	36.6228	0.0005		36.6228	0
	36.6495	0		36.6495	0
	36.6762	0		36.6762	0.0005
	36.7029	0		36.7029	0.0005
	36.7296	0		36.7296	0.0005
	36.7563	0.0005		36.7563	0.0015
	36.783	0		36.783	0.0005
	36.8096	0		36.8096	0.001
	36.8363	0.0005		36.8363	0.0005
	36.863	0		36.863	0.0005
	36.8897	0		36.8897	0.0005
	36.9164	0		36.9164	0.001
	36.9431	0.0005		36.9431	0.001
	36.9698	0.0005		36.9698	0.0005
	36.9965	0		36.9965	0.0005
	37.0232	0.0005		37.0232	0.0005
	37.0499	0		37.0499	0.0015
	37.0766	0		37.0766	0
	37.1033	0		37.1033	0
	37.13	0		37.13	0.0015
	37.1567	0		37.1567	0.001
	37.1833	0.0005		37.1833	0.0005
	37.21	0.0005		37.21	0
	37.2367	0		37.2367	0.0005
	37.2634	0		37.2634	0.001
	37.2901	0.001		37.2901	0.001
	37.3168	0		37.3168	0.0005
	37.3435	0.0005		37.3435	0.0005
	37.3702	0		37.3702	0.0005
	37.3969	0.0005		37.3969	0.0005
	37.4236	0		37.4236	0
	37.4503	0		37.4503	0.0025
	37.477	0		37.477	0
	37.5037	0		37.5037	0
	37.5304	0		37.5304	0
	37.5571	0.001		37.5571	0.0005
	37.5837	0.0005		37.5837	0.001
	37.6104	0		37.6104	0
	37.6371	0		37.6371	0.0005
	37.6638	0		37.6638	0
	37.6905	0		37.6905	0.0015
	37.7172	0.0005		37.7172	0
	37.7439	0		37.7439	0.0005
	37.7706	0		37.7706	0.001
	37.7973	0		37.7973	0.0015
	37.824	0		37.824	0.0005
	37.8507	0		37.8507	0.001
	37.8774	0.0005		37.8774	0.0005
	37.9041	0		37.9041	0.0005
	37.9308	0		37.9308	0
	37.9574	0		37.9574	0.001
	37.9841	0		37.9841	0.0005
	38.0108	0.0005		38.0108	0.0005
	38.0375	0		38.0375	0
	38.0642	0		38.0642	0.0005
	38.0909	0		38.0909	0
	38.1176	0		38.1176	0
	38.1443	0		38.1443	0.0015
	38.171	0		38.171	0.0015
	38.1977	0.0005		38.1977	0.001
	38.2244	0		38.2244	0.001
	38.2511	0		38.2511	0.0005
	38.2778	0.0005		38.2778	0
	38.3045	0		38.3045	0.0005
	38.3311	0		38.3311	0
	38.3578	0		38.3578	0
	38.3845	0		38.3845	0
	38.4112	0		38.4112	0
	38.4379	0		38.4379	0.0005
	38.4646	0.0005		38.4646	0.001
	38.4913	0		38.4913	0
	38.518	0.001		38.518	0
	38.5447	0		38.5447	0.001
	38.5714	0.0005		38.5714	0
	38.5981	0		38.5981	0.001
	38.6248	0.001		38.6248	0.001
	38.6515	0.0005		38.6515	0.001
	38.6782	0		38.6782	0.0005
	38.7049	0.0005		38.7049	0.0005
	38.7315	0.0005		38.7315	0.001
	38.7582	0		38.7582	0.0005
	38.7849	0.001		38.7849	0.0005
	38.8116	0		38.8116	0
	38.8383	0		38.8383	0.0005
	38.865	0.0005		38.865	0.001
	38.8917	0.001		38.8917	0.0005
	38.9184	0		38.9184	0.0005
	38.9451	0.0005		38.9451	0.001
	38.9718	0		38.9718	0.001
	38.9985	0.0005		38.9985	0.001
	39.0252	0.0005		39.0252	0.001
	39.0519	0.0005		39.0519	0.0005
	39.0786	0.0005		39.0786	0.0005
	39.1052	0		39.1052	0.0015
	39.1319	0		39.1319	0
	39.1586	0		39.1586	0
	39.1853	0		39.1853	0.001
	39.212	0.001		39.212	0.0015
	39.2387	0.0005		39.2387	0.001
	39.2654	0		39.2654	0.0005
	39.2921	0		39.2921	0.0005
	39.3188	0		39.3188	0.0005
	39.3455	0.0005		39.3455	0.0005
	39.3722	0		39.3722	0.0005
	39.3989	0		39.3989	0.001
	39.4256	0		39.4256	0.0005
	39.4523	0		39.4523	0.0005
	39.4789	0.001		39.4789	0
	39.5056	0.001		39.5056	0
	39.5323	0		39.5323	0.0005
	39.559	0		39.559	0
	39.5857	0		39.5857	0.0005
	39.6124	0		39.6124	0
	39.6391	0		39.6391	0
	39.6658	0		39.6658	0
	39.6925	0		39.6925	0.0015
	39.7192	0		39.7192	0.0005
	39.7459	0		39.7459	0.0005
	39.7726	0		39.7726	0.0005
	39.7993	0.0015		39.7993	0.0005
	39.826	0		39.826	0.001
	39.8526	0.0005		39.8526	0
	39.8793	0		39.8793	0.0005
	39.906	0.0005		39.906	0.0005
	39.9327	0		39.9327	0
	39.9594	0		39.9594	0.0005
	39.9861	0		39.9861	0
	40.0128	0.0005		40.0128	0.0005
	40.0395	0		40.0395	0
	40.0662	0		40.0662	0
	40.0929	0		40.0929	0
	40.1196	0		40.1196	0
	40.1463	0		40.1463	0
	40.173	0		40.173	0
	40.1997	0		40.1997	0
	40.2264	0		40.2264	0
	40.253	0		40.253	0
	40.2797	0		40.2797	0
	40.3064	0		40.3064	0
	40.3331	0		40.3331	0
	40.3598	0		40.3598	0
	40.3865	0		40.3865	0
	40.4132	0		40.4132	0
	40.4399	0		40.4399	0
	40.4666	0		40.4666	0
	40.4933	0		40.4933	0
	40.52	0		40.52	0
	40.5467	0		40.5467	0
	40.5734	0		40.5734	0
	40.6001	0		40.6001	0
	40.6267	0		40.6267	0
	40.6534	0		40.6534	0
	40.6801	0		40.6801	0
	40.7068	0		40.7068	0
	40.7335	0		40.7335	0
	40.7602	0		40.7602	0
	40.7869	0		40.7869	0
	40.8136	0		40.8136	0
	40.8403	0		40.8403	0
	40.867	0		40.867	0
	40.8937	0		40.8937	0
	40.9204	0		40.9204	0
	40.9471	0		40.9471	0
	40.9738	0		40.9738	0
	41.0004	0		41.0004	0
	41.0271	0		41.0271	0
	41.0538	0		41.0538	0
	41.0805	0		41.0805	0
	41.1072	0		41.1072	0
	41.1339	0		41.1339	0
	41.1606	0		41.1606	0
	41.1873	0		41.1873	0
	41.214	0		41.214	0
	41.2407	0		41.2407	0
	41.2674	0		41.2674	0
	41.2941	0		41.2941	0
	41.3208	0		41.3208	0
	41.3475	0		41.3475	0
	41.3742	0		41.3742	0
	41.4008	0		41.4008	0
	41.4275	0		41.4275	0
	41.4542	0		41.4542	0
	41.4809	0		41.4809	0
	41.5076	0		41.5076	0
	41.5343	0		41.5343	0
	41.561	0		41.561	0
	41.5877	0		41.5877	0
	41.6144	0		41.6144	0
	41.6411	0		41.6411	0
	41.6678	0		41.6678	0
	41.6945	0		41.6945	0
	41.7212	0		41.7212	0
	41.7479	0		41.7479	0
	41.7745	0		41.7745	0
	41.8012	0		41.8012	0
	41.8279	0		41.8279	0
	41.8546	0		41.8546	0
	41.8813	0		41.8813	0
	41.908	0		41.908	0
	41.9347	0		41.9347	0
	41.9614	0		41.9614	0
	41.9881	0		41.9881	0
	42.0148	0		42.0148	0
	42.0415	0		42.0415	0
	42.0682	0		42.0682	0
	42.0949	0		42.0949	0
	42.1216	0		42.1216	0
	42.1482	0		42.1482	0
	42.1749	0		42.1749	0
	42.2016	0		42.2016	0
	42.2283	0		42.2283	0
	42.255	0		42.255	0
	42.2817	0		42.2817	0
	42.3084	0		42.3084	0
	42.3351	0		42.3351	0
	42.3618	0		42.3618	0
	42.3885	0		42.3885	0
	42.4152	0		42.4152	0
	42.4419	0		42.4419	0
	42.4686	0		42.4686	0
	42.4953	0		42.4953	0
	42.5219	0		42.5219	0
	42.5486	0		42.5486	0
	42.5753	0		42.5753	0
	42.602	0		42.602	0
	42.6287	0		42.6287	0
	42.6554	0		42.6554	0
	42.6821	0		42.6821	0
	42.7088	0		42.7088	0
	42.7355	0		42.7355	0
	42.7622	0		42.7622	0
	42.7889	0		42.7889	0
	42.8156	0		42.8156	0
	42.8423	0		42.8423	0
	42.869	0		42.869	0
	42.8957	0		42.8957	0
	42.9223	0		42.9223	0
	42.949	0		42.949	0
	42.9757	0		42.9757	0
	43.0024	0		43.0024	0
	43.0291	0		43.0291	0
	43.0558	0		43.0558	0
	43.0825	0		43.0825	0
	43.1092	0		43.1092	0
	43.1359	0		43.1359	0
	43.1626	0		43.1626	0
	43.1893	0		43.1893	0
	43.216	0		43.216	0
	43.2427	0		43.2427	0
	43.2694	0		43.2694	0
	43.296	0		43.296	0
	43.3227	0		43.3227	0
	43.3494	0		43.3494	0
	43.3761	0		43.3761	0
	43.4028	0		43.4028	0
	43.4295	0		43.4295	0
	43.4562	0		43.4562	0
	43.4829	0		43.4829	0
	43.5096	0		43.5096	0
	43.5363	0		43.5363	0
	43.563	0		43.563	0
	43.5897	0		43.5897	0
	43.6164	0		43.6164	0
	43.6431	0		43.6431	0
	43.6697	0		43.6697	0
	43.6964	0		43.6964	0
	43.7231	0		43.7231	0
	43.7498	0		43.7498	0
	43.7765	0		43.7765	0
	43.8032	0		43.8032	0
	43.8299	0		43.8299	0
	43.8566	0		43.8566	0
	43.8833	0		43.8833	0
	43.91	0		43.91	0
	43.9367	0		43.9367	0
	43.9634	0		43.9634	0
	43.9901	0		43.9901	0
	44.0168	0		44.0168	0
	44.0435	0		44.0435	0
	44.0701	0		44.0701	0
	44.0968	0		44.0968	0
	44.1235	0		44.1235	0
	44.1502	0		44.1502	0
	44.1769	0		44.1769	0
	44.2036	0		44.2036	0
	44.2303	0		44.2303	0
	44.257	0		44.257	0
	44.2837	0		44.2837	0
	44.3104	0		44.3104	0
	44.3371	0		44.3371	0
	44.3638	0		44.3638	0
	44.3905	0		44.3905	0
	44.4172	0		44.4172	0
	44.4438	0		44.4438	0
	44.4705	0		44.4705	0
	44.4972	0		44.4972	0
	44.5239	0		44.5239	0
	44.5506	0		44.5506	0
	44.5773	0		44.5773	0
	44.604	0		44.604	0
	44.6307	0		44.6307	0
	44.6574	0		44.6574	0
	44.6841	0		44.6841	0
	44.7108	0		44.7108	0
	44.7375	0		44.7375	0
	44.7642	0		44.7642	0
	44.7909	0		44.7909	0
	44.8175	0		44.8175	0
	44.8442	0		44.8442	0
	44.8709	0		44.8709	0
	44.8976	0		44.8976	0
	44.9243	0		44.9243	0
	44.951	0		44.951	0
	44.9777	0		44.9777	0
	45.0044	0		45.0044	0
	45.0311	0		45.0311	0
	45.0578	0		45.0578	0
	45.0845	0		45.0845	0
	45.1112	0		45.1112	0
	45.1379	0		45.1379	0
	45.1646	0		45.1646	0
	45.1912	0		45.1912	0
	45.2179	0		45.2179	0
	45.2446	0		45.2446	0
	45.2713	0		45.2713	0
	45.298	0		45.298	0
	45.3247	0		45.3247	0
	45.3514	0		45.3514	0
	45.3781	0		45.3781	0
	45.4048	0		45.4048	0
	45.4315	0		45.4315	0
	45.4582	0		45.4582	0
	45.4849	0		45.4849	0
	45.5116	0		45.5116	0
	45.5383	0		45.5383	0
	45.565	0		45.565	0
	45.5916	0		45.5916	0
	45.6183	0		45.6183	0
	45.645	0		45.645	0
	45.6717	0		45.6717	0
	45.6984	0		45.6984	0
	45.7251	0		45.7251	0
	45.7518	0		45.7518	0
	45.7785	0		45.7785	0
	45.8052	0		45.8052	0
	45.8319	0		45.8319	0
	45.8586	0		45.8586	0
	45.8853	0		45.8853	0
	45.912	0		45.912	0
	45.9387	0		45.9387	0
	45.9653	0		45.9653	0
	45.992	0		45.992	0
	46.0187	0		46.0187	0
	46.0454	0		46.0454	0
	46.0721	0		46.0721	0
	46.0988	0		46.0988	0
	46.1255	0		46.1255	0
	46.1522	0		46.1522	0
	46.1789	0		46.1789	0
	46.2056	0		46.2056	0
	46.2323	0		46.2323	0
	46.259	0		46.259	0
	46.2857	0		46.2857	0
	46.3124	0		46.3124	0
	46.339	0		46.339	0
	46.3657	0		46.3657	0
	46.3924	0		46.3924	0
	46.4191	0		46.4191	0
	46.4458	0		46.4458	0
	46.4725	0		46.4725	0
	46.4992	0		46.4992	0
	46.5259	0		46.5259	0
	46.5526	0		46.5526	0
	46.5793	0		46.5793	0
	46.606	0		46.606	0
	46.6327	0		46.6327	0
	46.6594	0		46.6594	0
	46.6861	0		46.6861	0
	46.7128	0		46.7128	0
	46.7394	0		46.7394	0
	46.7661	0		46.7661	0
	46.7928	0		46.7928	0
	46.8195	0		46.8195	0
	46.8462	0		46.8462	0
	46.8729	0		46.8729	0
	46.8996	0		46.8996	0
	46.9263	0		46.9263	0
	46.953	0		46.953	0
	46.9797	0		46.9797	0
	47.0064	0		47.0064	0
	47.0331	0		47.0331	0
	47.0598	0		47.0598	0
	47.0865	0		47.0865	0
	47.1131	0		47.1131	0
	47.1398	0		47.1398	0
	47.1665	0		47.1665	0
	47.1932	0		47.1932	0
	47.2199	0		47.2199	0
	47.2466	0		47.2466	0
	47.2733	0		47.2733	0
	47.3	0		47.3	0
	47.3267	0		47.3267	0
	47.3534	0		47.3534	0
	47.3801	0		47.3801	0
	47.4068	0		47.4068	0
	47.4335	0		47.4335	0
	47.4602	0		47.4602	0
	47.4868	0		47.4868	0
	47.5135	0		47.5135	0
	47.5402	0		47.5402	0
	47.5669	0		47.5669	0
	47.5936	0		47.5936	0
	47.6203	0		47.6203	0
	47.647	0		47.647	0
	47.6737	0		47.6737	0
	47.7004	0		47.7004	0
	47.7271	0		47.7271	0
	47.7538	0		47.7538	0
	47.7805	0		47.7805	0
	47.8072	0		47.8072	0
	47.8339	0		47.8339	0
	47.8605	0		47.8605	0
	47.8872	0		47.8872	0
	47.9139	0		47.9139	0
	47.9406	0		47.9406	0
	47.9673	0		47.9673	0
	47.994	0		47.994	0
	48.0207	0		48.0207	0
	48.0474	0		48.0474	0
	48.0741	0		48.0741	0
	48.1008	0		48.1008	0
	48.1275	0		48.1275	0
	48.1542	0		48.1542	0
	48.1809	0		48.1809	0
	48.2076	0		48.2076	0
	48.2343	0		48.2343	0
	48.2609	0		48.2609	0
	48.2876	0		48.2876	0
	48.3143	0		48.3143	0
	48.341	0		48.341	0
	48.3677	0		48.3677	0
	48.3944	0		48.3944	0
	48.4211	0		48.4211	0
	48.4478	0		48.4478	0
	48.4745	0		48.4745	0
	48.5012	0		48.5012	0
	48.5279	0		48.5279	0
	48.5546	0		48.5546	0
	48.5813	0		48.5813	0
	48.608	0		48.608	0
	48.6346	0		48.6346	0
	48.6613	0		48.6613	0
	48.688	0		48.688	0
	48.7147	0		48.7147	0
	48.7414	0		48.7414	0
	48.7681	0		48.7681	0
	48.7948	0		48.7948	0
	48.8215	0		48.8215	0
	48.8482	0		48.8482	0
	48.8749	0		48.8749	0
	48.9016	0		48.9016	0
	48.9283	0		48.9283	0
	48.955	0		48.955	0
	48.9817	0		48.9817	0
	49.0083	0		49.0083	0
	49.035	0		49.035	0
	49.0617	0		49.0617	0
	49.0884	0		49.0884	0
	49.1151	0		49.1151	0
	49.1418	0		49.1418	0
	49.1685	0		49.1685	0
	49.1952	0		49.1952	0
	49.2219	0		49.2219	0
	49.2486	0		49.2486	0
	49.2753	0		49.2753	0
	49.302	0		49.302	0
	49.3287	0		49.3287	0
	49.3554	0		49.3554	0
	49.3821	0		49.3821	0
	49.4087	0		49.4087	0
	49.4354	0		49.4354	0
	49.4621	0		49.4621	0
	49.4888	0		49.4888	0
	49.5155	0		49.5155	0
	49.5422	0		49.5422	0
	49.5689	0		49.5689	0
	49.5956	0		49.5956	0
	49.6223	0		49.6223	0
	49.649	0		49.649	0
	49.6757	0		49.6757	0
	49.7024	0		49.7024	0
	49.7291	0		49.7291	0
	49.7558	0		49.7558	0
	49.7824	0		49.7824	0
	49.8091	0		49.8091	0
	49.8358	0		49.8358	0
	49.8625	0		49.8625	0
	49.8892	0		49.8892	0
	49.9159	0		49.9159	0
	49.9426	0		49.9426	0
	49.9693	0		49.9693	0
	49.996	0		49.996	0
	50.0227	0		50.0227	0
	50.0494	0		50.0494	0
	50.0761	0		50.0761	0
	50.1028	0		50.1028	0
	50.1295	0		50.1295	0
	50.1561	0		50.1561	0
	50.1828	0		50.1828	0
	50.2095	0		50.2095	0
	50.2362	0		50.2362	0
	50.2629	0		50.2629	0
	50.2896	0		50.2896	0
	50.3163	0		50.3163	0
	50.343	0		50.343	0
	50.3697	0		50.3697	0
	50.3964	0		50.3964	0
	50.4231	0		50.4231	0
	50.4498	0		50.4498	0
	50.4765	0		50.4765	0
	50.5032	0		50.5032	0
	50.5298	0		50.5298	0
	50.5565	0		50.5565	0
	50.5832	0		50.5832	0
	50.6099	0		50.6099	0
	50.6366	0		50.6366	0
	50.6633	0		50.6633	0
	50.69	0		50.69	0
	50.7167	0		50.7167	0
	50.7434	0		50.7434	0
	50.7701	0		50.7701	0
	50.7968	0		50.7968	0
	50.8235	0		50.8235	0
	50.8502	0		50.8502	0
	50.8769	0		50.8769	0
	50.9036	0		50.9036	0
	50.9302	0		50.9302	0
	50.9569	0		50.9569	0
	50.9836	0		50.9836	0
	51.0103	0		51.0103	0
	51.037	0		51.037	0
	51.0637	0		51.0637	0
	51.0904	0		51.0904	0
	51.1171	0		51.1171	0
	51.1438	0		51.1438	0
	51.1705	0		51.1705	0
	51.1972	0		51.1972	0
	51.2239	0		51.2239	0
	51.2506	0		51.2506	0
	51.2773	0		51.2773	0
	51.3039	0		51.3039	0
	51.3306	0		51.3306	0
	51.3573	0		51.3573	0
	51.384	0		51.384	0
	51.4107	0		51.4107	0
	51.4374	0		51.4374	0
	51.4641	0		51.4641	0
	51.4908	0		51.4908	0
	51.5175	0		51.5175	0
	51.5442	0		51.5442	0
	51.5709	0		51.5709	0
	51.5976	0		51.5976	0
	51.6243	0		51.6243	0
	51.651	0		51.651	0
	51.6776	0		51.6776	0
	51.7043	0		51.7043	0
	51.731	0		51.731	0
	51.7577	0		51.7577	0
	51.7844	0		51.7844	0
	51.8111	0		51.8111	0
	51.8378	0		51.8378	0
	51.8645	0		51.8645	0
	51.8912	0		51.8912	0
	51.9179	0		51.9179	0
	51.9446	0		51.9446	0
	51.9713	0		51.9713	0
	51.998	0		51.998	0
	52.0247	0		52.0247	0
	52.0514	0		52.0514	0
	52.078	0		52.078	0
	52.1047	0		52.1047	0
	52.1314	0		52.1314	0
	52.1581	0		52.1581	0
	52.1848	0		52.1848	0
	52.2115	0		52.2115	0
	52.2382	0		52.2382	0
	52.2649	0		52.2649	0
	52.2916	0		52.2916	0
	52.3183	0		52.3183	0
	52.345	0		52.345	0
	52.3717	0		52.3717	0
	52.3984	0		52.3984	0
	52.4251	0		52.4251	0
	52.4517	0		52.4517	0
	52.4784	0		52.4784	0
	52.5051	0		52.5051	0
	52.5318	0		52.5318	0
	52.5585	0		52.5585	0
	52.5852	0		52.5852	0
	52.6119	0		52.6119	0
	52.6386	0		52.6386	0
	52.6653	0		52.6653	0
	52.692	0		52.692	0
	52.7187	0		52.7187	0
	52.7454	0		52.7454	0
	52.7721	0		52.7721	0
	52.7988	0		52.7988	0
	52.8254	0		52.8254	0
	52.8521	0		52.8521	0
	52.8788	0		52.8788	0
	52.9055	0		52.9055	0
	52.9322	0		52.9322	0
	52.9589	0		52.9589	0
	52.9856	0		52.9856	0
	53.0123	0		53.0123	0
	53.039	0		53.039	0
	53.0657	0		53.0657	0
	53.0924	0		53.0924	0
	53.1191	0		53.1191	0
	53.1458	0		53.1458	0
	53.1725	0		53.1725	0
	53.1991	0		53.1991	0
	53.2258	0		53.2258	0
	53.2525	0		53.2525	0
	53.2792	0		53.2792	0
	53.3059	0		53.3059	0
	53.3326	0		53.3326	0
[truncated: 2,098 more rows]

## Sheet: Fig.2a
PY-BO
		RT		50		60		70		80		90		100		110		120
	Wavelength (nm)		Wavelength (nm)		Wavelength (nm)		Wavelength (nm)		Wavelength (nm)		Wavelength (nm)		Wavelength (nm)		Wavelength (nm)		Wavelength (nm)
	1000	0.0243	1000	0.02061	1000	0.01829	1000	0.01723	1000	0.01834	1000	0.01893	1000	0.01895	1000	0.01896	1000	0.01899
	999	0.02424	999	0.02045	999	0.01819	999	0.01716	999	0.01828	999	0.01865	999	0.01888	999	0.01883	999	0.01885
	998	0.024	998	0.02021	998	0.01797	998	0.01693	998	0.01807	998	0.01845	998	0.01858	998	0.0185	998	0.01853
	997	0.02395	997	0.02014	997	0.01789	997	0.01674	997	0.01793	997	0.01848	997	0.01854	997	0.01852	997	0.01849
	996	0.02376	996	0.01993	996	0.01759	996	0.01656	996	0.0176	996	0.0181	996	0.01842	996	0.01841	996	0.01837
	995	0.02368	995	0.01976	995	0.01749	995	0.01647	995	0.01752	995	0.01809	995	0.01817	995	0.01814	995	0.01801
	994	0.02356	994	0.01985	994	0.01738	994	0.01646	994	0.01746	994	0.01803	994	0.01813	994	0.01812	994	0.01797
	993	0.02336	993	0.01949	993	0.01717	993	0.01616	993	0.01735	993	0.01779	993	0.01807	993	0.01796	993	0.01782
	992	0.02353	992	0.01959	992	0.01731	992	0.01626	992	0.01736	992	0.01779	992	0.01801	992	0.01791	992	0.018
	991	0.02315	991	0.01929	991	0.01691	991	0.01576	991	0.01703	991	0.01739	991	0.01755	991	0.01752	991	0.01748
	990	0.02326	990	0.01941	990	0.01697	990	0.01602	990	0.01709	990	0.01761	990	0.01782	990	0.01763	990	0.01766
	989	0.02305	989	0.01923	989	0.01674	989	0.01575	989	0.01696	989	0.0173	989	0.0176	989	0.01749	989	0.01743
	988	0.02306	988	0.01912	988	0.0167	988	0.01569	988	0.01682	988	0.01737	988	0.0174	988	0.01743	988	0.01728
	987	0.02296	987	0.01893	987	0.01659	987	0.01541	987	0.01658	987	0.01725	987	0.01724	987	0.01724	987	0.01722
	986	0.02284	986	0.01898	986	0.01649	986	0.0155	986	0.01661	986	0.01704	986	0.01716	986	0.01713	986	0.01714
	985	0.02279	985	0.01893	985	0.01651	985	0.01541	985	0.01648	985	0.01705	985	0.01718	985	0.01711	985	0.01713
	984	0.02268	984	0.01876	984	0.01625	984	0.01512	984	0.01631	984	0.0168	984	0.01702	984	0.01695	984	0.01691
	983	0.02268	983	0.01884	983	0.01624	983	0.0152	983	0.01623	983	0.0168	983	0.01702	983	0.01697	983	0.0169
	982	0.02251	982	0.01842	982	0.01596	982	0.01489	982	0.01611	982	0.01647	982	0.01673	982	0.01665	982	0.01669
	981	0.02268	981	0.01861	981	0.01614	981	0.01514	981	0.01629	981	0.01676	981	0.0169	981	0.01687	981	0.0168
	980	0.02292	980	0.01881	980	0.01643	980	0.01527	980	0.01641	980	0.01689	980	0.01701	980	0.01715	980	0.01693
	979	0.02298	979	0.01884	979	0.01625	979	0.01523	979	0.01646	979	0.01696	979	0.01705	979	0.01714	979	0.01704
	978	0.02271	978	0.01879	978	0.01628	978	0.0151	978	0.0163	978	0.01688	978	0.01687	978	0.01697	978	0.01695
	977	0.02265	977	0.01862	977	0.01609	977	0.01498	977	0.0162	977	0.01668	977	0.01692	977	0.01681	977	0.01683
	976	0.02274	976	0.01864	976	0.01608	976	0.01499	976	0.01616	976	0.01666	976	0.01688	976	0.01666	976	0.01677
	975	0.02255	975	0.01848	975	0.01588	975	0.01484	975	0.01592	975	0.01647	975	0.01664	975	0.01648	975	0.01662
	974	0.02261	974	0.01857	974	0.01583	974	0.0148	974	0.01611	974	0.01649	974	0.01667	974	0.01664	974	0.01663
	973	0.02239	973	0.01819	973	0.01557	973	0.01434	973	0.01551	973	0.0161	973	0.0163	973	0.01629	973	0.01627
	972	0.02235	972	0.01827	972	0.01585	972	0.0146	972	0.01589	972	0.01637	972	0.01652	972	0.01659	972	0.01656
	971	0.02249	971	0.0183	971	0.01577	971	0.01443	971	0.01569	971	0.01621	971	0.01642	971	0.0164	971	0.01629
	970	0.02236	970	0.01829	970	0.01552	970	0.01449	970	0.0157	970	0.01629	970	0.01649	970	0.01635	970	0.0163
	969	0.0222	969	0.01801	969	0.01508	969	0.01414	969	0.01548	969	0.01593	969	0.01621	969	0.01613	969	0.01608
	968	0.02217	968	0.01798	968	0.0154	968	0.01411	968	0.01535	968	0.01597	968	0.01596	968	0.01593	968	0.01603
	967	0.02205	967	0.01787	967	0.01503	967	0.01387	967	0.01521	967	0.01568	967	0.01581	967	0.0158	967	0.01567
	966	0.02198	966	0.01785	966	0.01488	966	0.01377	966	0.01511	966	0.01557	966	0.01581	966	0.01578	966	0.01565
	965	0.02209	965	0.01768	965	0.01487	965	0.01384	965	0.01503	965	0.01563	965	0.01571	965	0.01581	965	0.01577
	964	0.02188	964	0.01746	964	0.01478	964	0.01347	964	0.0147	964	0.01539	964	0.01562	964	0.01555	964	0.01537
	963	0.02173	963	0.01751	963	0.01453	963	0.01336	963	0.01469	963	0.01506	963	0.01541	963	0.01539	963	0.01534
	962	0.02157	962	0.0173	962	0.01426	962	0.01321	962	0.01448	962	0.01502	962	0.01537	962	0.01509	962	0.01518
	961	0.0217	961	0.0173	961	0.01436	961	0.01311	961	0.01454	961	0.01495	961	0.0152	961	0.01527	961	0.01506
	960	0.02122	960	0.01677	960	0.01378	960	0.01255	960	0.01399	960	0.0145	960	0.01475	960	0.01463	960	0.01463
	959	0.02114	959	0.01677	959	0.01385	959	0.01261	959	0.01397	959	0.01443	959	0.01468	959	0.01454	959	0.01457
	958	0.02109	958	0.01665	958	0.01367	958	0.01241	958	0.01372	958	0.01441	958	0.01454	958	0.01443	958	0.01446
	957	0.02104	957	0.01647	957	0.01353	957	0.01229	957	0.01364	957	0.01417	957	0.01444	957	0.01433	957	0.01436
	956	0.02085	956	0.01633	956	0.01328	956	0.01213	956	0.01346	956	0.01408	956	0.01417	956	0.01427	956	0.01412
	955	0.02063	955	0.01609	955	0.01294	955	0.01185	955	0.01309	955	0.0137	955	0.01389	955	0.01392	955	0.01387
	954	0.02081	954	0.01604	954	0.01301	954	0.01179	954	0.01324	954	0.01377	954	0.01392	954	0.01388	954	0.01393
	953	0.02039	953	0.01577	953	0.01273	953	0.01152	953	0.01281	953	0.01339	953	0.01375	953	0.01357	953	0.01355
	952	0.02054	952	0.01588	952	0.01278	952	0.0115	952	0.01296	952	0.01359	952	0.01384	952	0.01367	952	0.01364
	951	0.0203	951	0.01557	951	0.01245	951	0.0112	951	0.0127	951	0.01316	951	0.01343	951	0.01347	951	0.01343
	950	0.02042	950	0.01552	950	0.01242	950	0.01116	950	0.01254	950	0.01325	950	0.01329	950	0.01329	950	0.01327
	949	0.02017	949	0.01531	949	0.01219	949	0.01094	949	0.01239	949	0.01295	949	0.01309	949	0.01308	949	0.01306
	948	0.02027	948	0.01528	948	0.01221	948	0.01089	948	0.01239	948	0.01294	948	0.01325	948	0.01312	948	0.0131
	947	0.02016	947	0.01525	947	0.01198	947	0.0108	947	0.01224	947	0.01287	947	0.01305	947	0.01303	947	0.01304
	946	0.02022	946	0.01522	946	0.01205	946	0.01074	946	0.01214	946	0.01297	946	0.01304	946	0.01297	946	0.01301
	945	0.02029	945	0.01527	945	0.01198	945	0.01074	945	0.01221	945	0.01283	945	0.01297	945	0.0131	945	0.01303
	944	0.02029	944	0.01523	944	0.01192	944	0.01064	944	0.01217	944	0.01281	944	0.01294	944	0.01295	944	0.01295
	943	0.02067	943	0.01555	943	0.01224	943	0.01107	943	0.01245	943	0.01321	943	0.01316	943	0.01329	943	0.01318
	942	0.02047	942	0.01537	942	0.01196	942	0.01061	942	0.01218	942	0.01291	942	0.013	942	0.01311	942	0.01302
	941	0.02043	941	0.01531	941	0.01202	941	0.0107	941	0.01213	941	0.01282	941	0.01313	941	0.01298	941	0.01303
	940	0.0204	940	0.01528	940	0.01193	940	0.01058	940	0.01201	940	0.01283	940	0.01291	940	0.01274	940	0.01276
	939	0.02066	939	0.01516	939	0.01173	939	0.01051	939	0.01203	939	0.01278	939	0.01286	939	0.01292	939	0.01307
	938	0.02071	938	0.01564	938	0.01223	938	0.01082	938	0.01247	938	0.01315	938	0.0132	938	0.01319	938	0.01331
	937	0.02091	937	0.0156	937	0.01218	937	0.01082	937	0.01242	937	0.013	937	0.01323	937	0.01312	937	0.01321
	936	0.02089	936	0.01551	936	0.01188	936	0.01081	936	0.01221	936	0.01296	936	0.01305	936	0.01319	936	0.01312
	935	0.02076	935	0.01539	935	0.01183	935	0.01056	935	0.01226	935	0.01276	935	0.01297	935	0.01306	935	0.01304
	934	0.02112	934	0.01553	934	0.01192	934	0.01062	934	0.01215	934	0.01287	934	0.01306	934	0.01303	934	0.013
	933	0.02098	933	0.01539	933	0.01186	933	0.01053	933	0.01216	933	0.01278	933	0.01298	933	0.01301	933	0.01305
	932	0.02108	932	0.01539	932	0.01197	932	0.0106	932	0.01221	932	0.01304	932	0.01324	932	0.01312	932	0.01323
	931	0.02095	931	0.01533	931	0.01182	931	0.01043	931	0.01195	931	0.0128	931	0.01297	931	0.01313	931	0.01307
	930	0.0212	930	0.01547	930	0.01173	930	0.01041	930	0.01215	930	0.0129	930	0.01306	930	0.01313	930	0.01319
	929	0.02106	929	0.01526	929	0.01167	929	0.01024	929	0.01188	929	0.01267	929	0.01285	929	0.01301	929	0.013
	928	0.02106	928	0.01526	928	0.01152	928	0.01033	928	0.01186	928	0.01267	928	0.01286	928	0.0129	928	0.01293
	927	0.02112	927	0.01508	927	0.01157	927	0.01021	927	0.01189	927	0.01257	927	0.01291	927	0.0129	927	0.01302
	926	0.02097	926	0.01515	926	0.01131	926	0.01007	926	0.01179	926	0.01261	926	0.01286	926	0.01289	926	0.01301
	925	0.02119	925	0.0152	925	0.01143	925	0.01004	925	0.0118	925	0.01268	925	0.01276	925	0.01292	925	0.01312
	924	0.02101	924	0.01494	924	0.01111	924	0.00985	924	0.01159	924	0.01235	924	0.0126	924	0.01269	924	0.01279
	923	0.02108	923	0.01508	923	0.01124	923	0.00988	923	0.01159	923	0.01235	923	0.01271	923	0.01281	923	0.01285
	922	0.021	922	0.01485	922	0.01098	922	0.0097	922	0.01143	922	0.0123	922	0.01255	922	0.0126	922	0.01267
	921	0.02096	921	0.01484	921	0.01089	921	0.00962	921	0.01143	921	0.01217	921	0.01248	921	0.01262	921	0.01277
	920	0.02096	920	0.01485	920	0.01094	920	0.00953	920	0.01136	920	0.01219	920	0.01246	920	0.01263	920	0.01273
	919	0.0209	919	0.01472	919	0.01078	919	0.0094	919	0.01123	919	0.01204	919	0.01249	919	0.01248	919	0.01267
	918	0.02097	918	0.01473	918	0.01076	918	0.00938	918	0.01127	918	0.01201	918	0.01245	918	0.01258	918	0.01269
	917	0.02091	917	0.01472	917	0.01069	917	0.00921	917	0.01119	917	0.01198	917	0.01238	917	0.01243	917	0.01252
	916	0.02087	916	0.01452	916	0.01053	916	0.00924	916	0.01098	916	0.01185	916	0.01214	916	0.01229	916	0.01246
	915	0.02108	915	0.01459	915	0.01066	915	0.00916	915	0.01116	915	0.012	915	0.0124	915	0.01262	915	0.01269
	914	0.02096	914	0.01441	914	0.01052	914	0.00892	914	0.01097	914	0.01182	914	0.01229	914	0.01229	914	0.01247
	913	0.02123	913	0.01475	913	0.01056	913	0.00916	913	0.01121	913	0.01207	913	0.01244	913	0.01262	913	0.0128
	912	0.02109	912	0.01448	912	0.0104	912	0.00885	912	0.01099	912	0.01184	912	0.01215	912	0.01246	912	0.01265
	911	0.02141	911	0.01479	911	0.01059	911	0.00922	911	0.01122	911	0.01216	911	0.0126	911	0.01269	911	0.01282
	910	0.02152	910	0.01473	910	0.01069	910	0.0091	910	0.01125	910	0.01211	910	0.01256	910	0.01266	910	0.01286
	909	0.02172	909	0.01505	909	0.01076	909	0.00931	909	0.01127	909	0.01225	909	0.01276	909	0.01292	909	0.0132
	908	0.0219	908	0.01522	908	0.01101	908	0.00949	908	0.01148	908	0.01251	908	0.01306	908	0.01305	908	0.0135
	907	0.02196	907	0.01535	907	0.01092	907	0.00943	907	0.01152	907	0.01246	907	0.01311	907	0.01333	907	0.01359
	906	0.02226	906	0.01533	906	0.01105	906	0.00957	906	0.01172	906	0.01272	906	0.01324	906	0.01341	906	0.01382
	905	0.02223	905	0.01516	905	0.01085	905	0.00949	905	0.01151	905	0.01253	905	0.01304	905	0.01328	905	0.01354
	904	0.02282	904	0.01574	904	0.01137	904	0.00984	904	0.01206	904	0.0131	904	0.01362	904	0.01384	904	0.01411
	903	0.0227	903	0.01571	903	0.01117	903	0.00971	903	0.01182	903	0.01291	903	0.01357	903	0.0138	903	0.01412
	902	0.02319	902	0.01594	902	0.01148	902	0.00993	902	0.01219	902	0.01331	902	0.01383	902	0.01419	902	0.01465
	901	0.02312	901	0.01598	901	0.0114	901	0.01003	901	0.01225	901	0.01325	901	0.01387	901	0.01429	901	0.01448
	900	0.02361	900	0.01628	900	0.01168	900	0.01027	900	0.01248	900	0.01362	900	0.01423	900	0.01457	900	0.01496
	899	0.02365	899	0.0164	899	0.01175	899	0.01038	899	0.01258	899	0.01373	899	0.01435	899	0.01474	899	0.01517
	898	0.02373	898	0.01655	898	0.01178	898	0.0103	898	0.0126	898	0.01385	898	0.01455	898	0.01495	898	0.01533
	897	0.02419	897	0.01684	897	0.01209	897	0.0106	897	0.01295	897	0.01414	897	0.01482	897	0.01521	897	0.01573
	896	0.02435	896	0.01687	896	0.01211	896	0.01076	896	0.01292	896	0.0144	896	0.01498	896	0.01548	896	0.01595
	895	0.02473	895	0.01728	895	0.01235	895	0.01089	895	0.01347	895	0.01458	895	0.01534	895	0.01592	895	0.0164
	894	0.02495	894	0.01729	894	0.0124	894	0.01107	894	0.01324	894	0.01477	894	0.01542	894	0.01608	894	0.0165
	893	0.02537	893	0.01773	893	0.01255	893	0.01131	893	0.01376	893	0.01512	893	0.01589	893	0.01639	893	0.01699
	892	0.02547	892	0.01772	892	0.01254	892	0.01132	892	0.01384	892	0.01514	892	0.01604	892	0.01665	892	0.01723
	891	0.02577	891	0.01793	891	0.01285	891	0.0115	891	0.01397	891	0.01552	891	0.01623	891	0.01684	891	0.01752
	890	0.02612	890	0.01813	890	0.01307	890	0.01175	890	0.01436	890	0.01587	890	0.01666	890	0.01733	890	0.01795
	889	0.02634	889	0.01843	889	0.01317	889	0.01181	889	0.01449	889	0.01605	889	0.017	889	0.01759	889	0.01827
	888	0.02689	888	0.01877	888	0.01351	888	0.01219	888	0.01486	888	0.01639	888	0.01738	888	0.01813	888	0.01871
	887	0.02702	887	0.01911	887	0.01366	887	0.01231	887	0.01505	887	0.01683	887	0.01761	887	0.01853	887	0.01915
	886	0.02728	886	0.01918	886	0.01378	886	0.01249	886	0.01533	886	0.01693	886	0.01803	886	0.01883	886	0.01944
	885	0.02771	885	0.01956	885	0.01417	885	0.01276	885	0.01568	885	0.01741	885	0.01852	885	0.01929	885	0.02026
	884	0.02816	884	0.01988	884	0.01427	884	0.01316	884	0.01602	884	0.01773	884	0.01885	884	0.01989	884	0.02083
	883	0.02857	883	0.02028	883	0.01453	883	0.01341	883	0.01631	883	0.01816	883	0.01936	883	0.02041	883	0.02127
	882	0.02903	882	0.02067	882	0.01504	882	0.01367	882	0.01685	882	0.01875	882	0.01985	882	0.02104	882	0.02189
	881	0.02937	881	0.02104	881	0.01519	881	0.01399	881	0.01727	881	0.01926	881	0.02041	881	0.02149	881	0.02255
	880	0.03009	880	0.02151	880	0.01565	880	0.01441	880	0.01764	880	0.01986	880	0.02111	880	0.02224	880	0.0233
	879	0.03064	879	0.02192	879	0.01611	879	0.01497	879	0.01825	879	0.02055	879	0.02179	879	0.02314	879	0.02404
	878	0.03132	878	0.02247	878	0.01662	878	0.01559	878	0.01903	878	0.02116	878	0.02253	878	0.02393	878	0.02506
	877	0.03217	877	0.02317	877	0.01719	877	0.0161	877	0.01962	877	0.02215	877	0.02351	877	0.02491	877	0.02612
	876	0.03274	876	0.02386	876	0.0179	876	0.01669	876	0.02042	876	0.02292	876	0.02427	876	0.02584	876	0.02712
	875	0.03373	875	0.02468	875	0.01871	875	0.01754	875	0.02136	875	0.02403	875	0.0255	875	0.02691	875	0.02831
	874	0.03478	874	0.02546	874	0.01942	874	0.01841	874	0.02247	874	0.02499	874	0.02659	874	0.02823	874	0.02965
	873	0.03573	873	0.0265	873	0.02035	873	0.01919	873	0.02342	873	0.02612	873	0.02779	873	0.02941	873	0.031
	872	0.03682	872	0.02757	872	0.02119	872	0.02026	872	0.02453	872	0.02736	872	0.0292	872	0.0309	872	0.03242
	871	0.03809	871	0.02868	871	0.02229	871	0.02136	871	0.02575	871	0.02864	871	0.03048	871	0.03247	871	0.03425
	870	0.03943	870	0.02977	870	0.02345	870	0.0226	870	0.02702	870	0.03016	870	0.03211	870	0.03422	870	0.03588
	869	0.04089	869	0.0311	869	0.02462	869	0.02373	869	0.02851	869	0.03192	869	0.03394	869	0.03596	869	0.03789
	868	0.04232	868	0.03272	868	0.02609	868	0.02531	868	0.03008	868	0.03355	868	0.0358	868	0.03793	868	0.04
	867	0.04416	867	0.03431	867	0.02766	867	0.02695	867	0.032	867	0.03555	867	0.03788	867	0.04029	867	0.04223
	866	0.04601	866	0.03617	866	0.02936	866	0.02872	866	0.03386	866	0.0376	866	0.04005	866	0.04265	866	0.04487
	865	0.04817	865	0.03829	865	0.03148	865	0.03089	865	0.0364	865	0.0401	865	0.04276	865	0.04531	865	0.04775
	864	0.05049	864	0.0404	864	0.03356	864	0.03299	864	0.03867	864	0.0428	864	0.04556	864	0.04804	864	0.05058
	863	0.05288	863	0.04296	863	0.03583	863	0.03544	863	0.04146	863	0.04562	863	0.04855	863	0.0514	863	0.05389
	862	0.05566	862	0.04554	862	0.03849	862	0.03818	862	0.04427	862	0.04897	862	0.05188	862	0.05484	862	0.05748
	861	0.05847	861	0.04844	861	0.04133	861	0.04108	861	0.04744	861	0.05213	861	0.05531	861	0.05835	861	0.0613
	860	0.06181	860	0.05153	860	0.04449	860	0.04434	860	0.05105	860	0.05589	860	0.05929	860	0.06253	860	0.06543
	859	0.06534	859	0.05503	859	0.04799	859	0.04781	859	0.05472	859	0.05987	859	0.0635	859	0.06685	859	0.07
	858	0.06928	858	0.05893	858	0.05176	858	0.05185	858	0.05911	858	0.06449	858	0.06819	858	0.07176	858	0.07498
	857	0.07363	857	0.06328	857	0.05595	857	0.05618	857	0.06376	857	0.06951	857	0.07338	857	0.07705	857	0.08049
	856	0.07843	856	0.06799	856	0.06078	856	0.06101	856	0.0688	856	0.07465	856	0.07879	856	0.08276	856	0.08626
	855	0.0836	855	0.07309	855	0.06589	855	0.06618	855	0.0743	855	0.08069	855	0.08486	855	0.0892	855	0.09276
	854	0.0892	854	0.07866	854	0.07131	854	0.07188	854	0.0804	854	0.08692	854	0.09139	854	0.09585	854	0.09967
	853	0.09536	853	0.08485	853	0.07741	853	0.07813	853	0.0869	853	0.094	853	0.0987	853	0.10314	853	0.10705
	852	0.10207	852	0.09149	852	0.08385	852	0.08469	852	0.09406	852	0.10128	852	0.10617	852	0.11099	852	0.11492
	851	0.1094	851	0.09896	851	0.09132	851	0.09236	851	0.10199	851	0.10967	851	0.11488	851	0.1197	851	0.12381
	850	0.11754	850	0.10686	850	0.09936	850	0.10056	850	0.11056	850	0.11863	850	0.12398	850	0.12906	850	0.13336
	849	0.12642	849	0.11582	849	0.10807	849	0.10947	849	0.12008	849	0.1283	849	0.13387	849	0.13929	849	0.14362
	848	0.13639	848	0.12569	848	0.1179	848	0.11949	848	0.13054	848	0.13918	848	0.1449	848	0.15064	848	0.15482
	847	0.14673	847	0.13627	847	0.12834	847	0.13013	847	0.14154	847	0.15054	847	0.15661	847	0.16233	847	0.16681
	846	0.15885	846	0.14822	846	0.14013	846	0.14214	846	0.15391	846	0.16355	846	0.16967	846	0.1758	846	0.18016
	845	0.17117	845	0.16072	845	0.15257	845	0.15463	845	0.16712	845	0.17683	845	0.18317	845	0.18948	845	0.19384
	844	0.18523	844	0.17471	844	0.16662	844	0.16885	844	0.18165	844	0.19188	844	0.19836	844	0.20475	844	0.20908
	843	0.20006	843	0.18949	843	0.18133	843	0.18363	843	0.19689	843	0.20747	843	0.21402	843	0.22056	843	0.2238
	842	0.21648	842	0.206	842	0.19785	842	0.20033	842	0.21392	842	0.22504	842	0.23168	842	0.23814	842	0.23986
	841	0.23412	841	0.22362	841	0.2153	841	0.218	841	0.23206	841	0.24334	841	0.2501	841	0.25673	841	0.25573
	840	0.25342	840	0.2429	840	0.23446	840	0.23717	840	0.25185	840	0.26335	840	0.27011	840	0.27672	840	0.27327
	839	0.27426	839	0.26414	839	0.25543	839	0.25842	839	0.27312	839	0.28497	839	0.29157	839	0.29845	839	0.29281
	838	0.2967	838	0.2865	838	0.27778	838	0.28058	838	0.29583	838	0.30792	838	0.31445	838	0.32113	838	0.31455
	837	0.32129	837	0.31126	837	0.30244	837	0.30521	837	0.32068	837	0.3329	837	0.33939	837	0.34593	837	0.33781
	836	0.34703	836	0.33709	836	0.32808	836	0.33053	836	0.34641	836	0.35866	836	0.36486	836	0.37131	836	0.36171
	835	0.37562	835	0.36558	835	0.35661	835	0.35885	835	0.37485	835	0.38705	835	0.3932	835	0.39908	835	0.38764
	834	0.40462	834	0.39489	834	0.38552	834	0.38753	834	0.40369	834	0.41585	834	0.4216	834	0.42737	834	0.41387
	833	0.43682	833	0.42729	833	0.41772	833	0.4193	833	0.43538	833	0.44743	833	0.45273	833	0.45816	833	0.44379
	832	0.47012	832	0.46054	832	0.45052	832	0.45186	832	0.46769	832	0.47954	832	0.48434	832	0.48927	832	0.47366
	831	0.50545	831	0.4959	831	0.48589	831	0.48647	831	0.50214	831	0.5139	831	0.51791	831	0.52237	831	0.50598
	830	0.54348	830	0.53401	830	0.52341	830	0.52345	830	0.53886	830	0.54993	830	0.55346	830	0.55713	830	0.54022
	829	0.58325	829	0.57357	829	0.56253	829	0.5618	829	0.57685	829	0.58728	829	0.59006	829	0.5932	829	0.57524
	828	0.62521	828	0.61547	828	0.60414	828	0.60254	828	0.61695	828	0.62687	828	0.62869	828	0.63084	828	0.61141
	827	0.6676	827	0.65782	827	0.646	827	0.64339	827	0.65716	827	0.66619	827	0.6672	827	0.66835	827	0.64734
	826	0.71389	826	0.70366	826	0.69158	826	0.68781	826	0.70081	826	0.70905	826	0.70878	826	0.70907	826	0.68638
	825	0.75888	825	0.74867	825	0.73573	825	0.73112	825	0.74334	825	0.75036	825	0.74903	825	0.74831	825	0.72422
	824	0.80701	824	0.79649	824	0.78325	824	0.77723	824	0.78842	824	0.79431	824	0.79167	824	0.78966	824	0.76449
	823	0.85451	823	0.84337	823	0.82954	823	0.82236	823	0.83262	823	0.83718	823	0.8334	823	0.83038	823	0.80344
	822	0.90385	822	0.89244	822	0.87804	822	0.8694	822	0.87828	822	0.88199	822	0.8766	822	0.87196	822	0.84389
	821	0.9533	821	0.94145	821	0.92655	821	0.91629	821	0.92424	821	0.9264	821	0.91977	821	0.91382	821	0.88391
	820	1.00282	820	0.99057	820	0.97505	820	0.96367	820	0.9701	820	0.97073	820	0.96282	820	0.95527	820	0.92314
	819	1.05279	819	1.04012	819	1.02425	819	1.01134	819	1.01626	819	1.01577	819	1.00591	819	0.9975	819	0.96268
	818	1.10165	818	1.0882	818	1.0721	818	1.05718	818	1.06124	818	1.05887	818	1.04794	818	1.03786	818	1.0006
	817	1.15064	817	1.13661	817	1.12063	817	1.10445	817	1.10682	817	1.10311	817	1.09053	817	1.07907	817	1.03908
	816	1.19618	816	1.18184	816	1.16501	816	1.14773	816	1.14889	816	1.14403	816	1.12971	816	1.117	816	1.07534
	815	1.2431	815	1.22798	815	1.211	815	1.19228	815	1.19211	815	1.18553	815	1.17105	815	1.15633	815	1.11283
	814	1.28517	814	1.27064	814	1.25299	814	1.23299	814	1.23185	814	1.22351	814	1.20768	814	1.19227	814	1.14809
	813	1.32796	813	1.31206	813	1.29487	813	1.27375	813	1.27142	813	1.26172	813	1.24474	813	1.2275	813	1.18311
	812	1.36703	812	1.35099	812	1.33357	812	1.31181	812	1.30819	812	1.29763	812	1.2791	812	1.26082	812	1.21576
	811	1.40475	811	1.38827	811	1.37044	811	1.34877	811	1.34372	811	1.33158	811	1.31259	811	1.29328	811	1.24705
	810	1.43984	810	1.42316	810	1.40644	810	1.38294	810	1.37673	810	1.36442	810	1.34431	810	1.32419	810	1.27702
	809	1.47226	809	1.45541	809	1.4388	809	1.41506	809	1.4083	809	1.39412	809	1.37353	809	1.35271	809	1.30461
	808	1.50307	808	1.48609	808	1.46932	808	1.44522	808	1.43777	808	1.4231	808	1.40172	808	1.37941	808	1.33164
	807	1.52994	807	1.51247	807	1.49705	807	1.47296	807	1.46403	807	1.44849	807	1.42665	807	1.40404	807	1.35565
	806	1.55529	806	1.53795	806	1.52349	806	1.49877	806	1.48972	806	1.47334	806	1.45078	806	1.42766	806	1.37853
	805	1.57697	805	1.55997	805	1.54478	805	1.51979	805	1.51157	805	1.4955	805	1.47141	805	1.44857	805	1.39915
	804	1.59716	804	1.58067	804	1.56624	804	1.54152	804	1.53242	804	1.51521	804	1.49178	804	1.46779	804	1.41881
	803	1.61577	803	1.59869	803	1.58471	803	1.56009	803	1.54975	803	1.53237	803	1.50926	803	1.48572	803	1.43615
	802	1.63097	802	1.61422	802	1.60151	802	1.57676	802	1.56685	802	1.54895	802	1.52486	802	1.50068	802	1.45269
	801	1.64406	801	1.62795	801	1.61593	801	1.592	801	1.58126	801	1.5632	801	1.53932	801	1.51469	801	1.46737
	800	1.65487	800	1.6394	800	1.62742	800	1.60432	800	1.59355	800	1.57541	800	1.55145	800	1.52706	800	1.48015
	799	1.66463	799	1.64862	799	1.6397	799	1.6163	799	1.60503	799	1.58681	799	1.56197	799	1.53833	799	1.49208
	798	1.67239	798	1.65642	798	1.64812	798	1.62469	798	1.61437	798	1.59505	798	1.57201	798	1.54765	798	1.50152
	797	1.67764	797	1.66274	797	1.65535	797	1.63208	797	1.62173	797	1.60352	797	1.57968	797	1.55531	797	1.5092
	796	1.68069	796	1.66794	796	1.66022	796	1.63878	796	1.62712	796	1.6092	796	1.58623	796	1.56187	796	1.51683
	795	1.68365	795	1.67072	795	1.66462	795	1.64368	795	1.63202	795	1.61321	795	1.59025	795	1.56687	795	1.52203
	794	1.68858	794	1.67718	794	1.67238	794	1.65096	794	1.64057	794	1.622	794	1.59874	794	1.57479	794	1.53343
	793	1.68871	793	1.67753	793	1.67376	793	1.65307	793	1.64296	793	1.62437	793	1.60205	793	1.57805	793	1.53765
	792	1.68743	792	1.67676	792	1.67481	792	1.65463	792	1.64317	792	1.62545	792	1.60277	792	1.57941	792	1.5411
	791	1.68552	791	1.67554	791	1.67397	791	1.65504	791	1.64338	791	1.6259	791	1.60386	791	1.58059	791	1.54282
	790	1.6817	790	1.6728	790	1.67175	790	1.65397	790	1.64308	790	1.62531	790	1.6038	790	1.58107	790	1.5436
	789	1.67774	789	1.66912	789	1.67016	789	1.65185	789	1.64097	789	1.62347	789	1.6017	789	1.57992	789	1.54324
	788	1.67138	788	1.66366	788	1.66604	788	1.64905	788	1.63754	788	1.62036	788	1.59933	788	1.57793	788	1.54247
	787	1.66597	787	1.6583	787	1.66167	787	1.64452	787	1.63388	787	1.61696	787	1.59684	787	1.57469	787	1.54023
	786	1.65809	786	1.65095	786	1.65517	786	1.63929	786	1.62879	786	1.6128	786	1.59227	786	1.57092	786	1.53676
	785	1.6507	785	1.64445	785	1.64915	785	1.6343	785	1.62429	785	1.6071	785	1.58803	785	1.56696	785	1.53403
	784	1.64129	784	1.63648	784	1.64144	784	1.62737	784	1.61758	784	1.6013	784	1.58157	784	1.562	784	1.52983
	783	1.63155	783	1.62736	783	1.63478	783	1.61931	783	1.61052	783	1.59479	783	1.57684	783	1.55655	783	1.52498
	782	1.62135	782	1.61838	782	1.62571	782	1.61251	782	1.60308	782	1.58766	782	1.56993	782	1.55055	782	1.52021
	781	1.61013	781	1.60772	781	1.61606	781	1.60419	781	1.59541	781	1.57949	781	1.56237	781	1.54267	781	1.51415
	780	1.59888	780	1.59721	780	1.60678	780	1.59538	780	1.58606	780	1.57142	780	1.55467	780	1.53588	780	1.50816
	779	1.58638	779	1.58579	779	1.5959	779	1.58496	779	1.57631	779	1.56259	779	1.54553	779	1.52805	779	1.50181
	778	1.57502	778	1.5746	778	1.58602	778	1.57596	778	1.56687	778	1.55409	778	1.53738	778	1.51899	778	1.49426
	777	1.5621	777	1.5628	777	1.57488	777	1.5651	777	1.55644	777	1.54282	777	1.52703	777	1.51046	777	1.48657
	776	1.54907	776	1.54989	776	1.56359	776	1.55454	776	1.5459	776	1.53282	776	1.51763	776	1.50107	776	1.47905
	775	1.53528	775	1.53716	775	1.55054	775	1.54267	775	1.53489	775	1.52196	775	1.50795	775	1.49146	775	1.47078
	774	1.52167	774	1.52358	774	1.53863	774	1.53102	774	1.52404	774	1.51164	774	1.49741	774	1.48182	774	1.46175
	773	1.50776	773	1.51072	773	1.52634	773	1.51982	773	1.51168	773	1.50042	773	1.4867	773	1.47161	773	1.45281
	772	1.49298	772	1.49676	772	1.51296	772	1.507	772	1.50055	772	1.48874	772	1.47543	772	1.46143	772	1.44332
	771	1.47945	771	1.4831	771	1.49989	771	1.49481	771	1.48829	771	1.47711	771	1.46452	771	1.45066	771	1.43384
	770	1.46444	770	1.46883	770	1.48659	770	1.48184	770	1.47549	770	1.46473	770	1.45264	770	1.4394	770	1.42283
	769	1.44955	769	1.45488	769	1.47297	769	1.46907	769	1.46312	769	1.45293	769	1.44154	769	1.42819	769	1.41333
	768	1.43432	768	1.43982	768	1.45866	768	1.45529	768	1.45021	768	1.4395	768	1.42881	768	1.41642	768	1.40242
	767	1.4193	767	1.42582	767	1.44467	767	1.44234	767	1.4367	767	1.42744	767	1.41729	767	1.40512	767	1.39187
	766	1.40482	766	1.4105	766	1.43029	766	1.42819	766	1.42339	766	1.41403	766	1.40494	766	1.39296	766	1.38085
	765	1.38916	765	1.39644	765	1.41653	765	1.41432	765	1.41004	765	1.40161	765	1.39232	765	1.38125	765	1.36952
	764	1.37358	764	1.381	764	1.4014	764	1.40068	764	1.39665	764	1.38848	764	1.3799	764	1.36891	764	1.35806
	763	1.35925	763	1.36675	763	1.38769	763	1.38704	763	1.38326	763	1.37533	763	1.36687	763	1.35718	763	1.34723
	762	1.3447	762	1.35286	762	1.37404	762	1.37383	762	1.37019	762	1.36289	762	1.35537	762	1.34559	762	1.33657
	761	1.33016	761	1.33879	761	1.36045	761	1.36016	761	1.35746	761	1.35061	761	1.34316	761	1.33389	761	1.32523
	760	1.31629	760	1.32505	760	1.34674	760	1.34725	760	1.34442	760	1.33772	760	1.33091	760	1.32221	760	1.31403
	759	1.30229	759	1.31166	759	1.33302	759	1.3344	759	1.33158	759	1.32529	759	1.3189	759	1.31047	759	1.30312
	758	1.28917	758	1.29895	758	1.32048	758	1.32129	758	1.3193	758	1.31355	758	1.30759	758	1.29969	758	1.2926
	757	1.2753	757	1.2857	757	1.307	757	1.3088	757	1.30632	757	1.30125	757	1.29557	757	1.28811	757	1.28173
	756	1.26334	756	1.27345	756	1.29473	756	1.29642	756	1.29487	756	1.28963	756	1.28443	756	1.27748	756	1.27126
	755	1.25064	755	1.26124	755	1.28235	755	1.28413	755	1.2825	755	1.27799	755	1.27309	755	1.2666	755	1.26072
	754	1.2388	754	1.25002	754	1.27064	754	1.27233	754	1.27119	754	1.2667	754	1.26229	754	1.25608	754	1.25061
	753	1.22708	753	1.23828	753	1.25841	753	1.26045	753	1.25955	753	1.25557	753	1.25128	753	1.24543	753	1.2407
	752	1.21594	752	1.22693	752	1.24701	752	1.24908	752	1.24895	752	1.24453	752	1.24078	752	1.23512	752	1.23052
	751	1.20529	751	1.21631	751	1.23564	751	1.23803	751	1.23774	751	1.23411	751	1.23034	751	1.2253	751	1.22108
	750	1.19444	750	1.20562	750	1.22482	750	1.22739	750	1.22699	750	1.2236	750	1.22029	750	1.2151	750	1.21142
	749	1.1848	749	1.19627	749	1.21474	749	1.21708	749	1.21709	749	1.2139	749	1.21078	749	1.20606	749	1.20258
	748	1.17467	748	1.18637	748	1.20456	748	1.2066	748	1.20707	748	1.20394	748	1.20115	748	1.19683	748	1.19358
	747	1.16621	747	1.17739	747	1.19511	747	1.19707	747	1.19772	747	1.1951	747	1.19236	747	1.18832	747	1.18523
	746	1.1576	746	1.16899	746	1.186	746	1.18784	746	1.18846	746	1.18586	746	1.1832	746	1.17936	746	1.17662
	745	1.14927	745	1.16063	745	1.17725	745	1.17923	745	1.1799	745	1.17765	745	1.17534	745	1.17141	745	1.16895
	744	1.14153	744	1.15285	744	1.16888	744	1.17039	744	1.17132	744	1.169	744	1.16694	744	1.16331	744	1.16096
	743	1.13365	743	1.14536	743	1.16065	743	1.16207	743	1.16324	743	1.16111	743	1.15904	743	1.15577	743	1.15343
	742	1.12646	742	1.13816	742	1.15301	742	1.15415	742	1.15556	742	1.15344	742	1.15164	742	1.14824	742	1.14632
	741	1.11919	741	1.13143	741	1.14528	741	1.14638	741	1.14764	741	1.14571	741	1.14403	741	1.14126	741	1.13907
	740	1.11312	740	1.1249	740	1.13852	740	1.13934	740	1.14048	740	1.13924	740	1.13742	740	1.13432	740	1.1326
	739	1.1067	739	1.11859	739	1.13174	739	1.13196	739	1.13392	739	1.13263	739	1.13036	739	1.12785	739	1.1262
	738	1.10083	738	1.11296	738	1.12535	738	1.12593	738	1.12726	738	1.12554	738	1.12417	738	1.12174	738	1.11988
	737	1.09515	737	1.10751	737	1.11951	737	1.11955	737	1.12088	737	1.11961	737	1.11823	737	1.11556	737	1.1138
	736	1.08996	736	1.10201	736	1.1133	736	1.11345	736	1.11499	736	1.11368	736	1.11216	736	1.10988	736	1.10823
	735	1.08495	735	1.09682	735	1.10786	735	1.10735	735	1.10905	735	1.10791	735	1.10625	735	1.10413	735	1.10232
	734	1.0801	734	1.09231	734	1.10271	734	1.10203	734	1.10368	734	1.10253	734	1.10108	734	1.09858	734	1.09688
	733	1.07555	733	1.08743	733	1.09729	733	1.09653	733	1.09811	733	1.09697	733	1.09536	733	1.09315	733	1.0917
	732	1.07105	732	1.08274	732	1.09217	732	1.0911	732	1.0928	732	1.09188	732	1.09046	732	1.0877	732	1.08627
	731	1.06688	731	1.07835	731	1.08744	731	1.08619	731	1.08773	731	1.08688	731	1.0855	731	1.08286	731	1.08114
	730	1.06246	730	1.07383	730	1.08247	730	1.08118	730	1.08272	730	1.08166	730	1.0802	730	1.0778	730	1.07613
	729	1.05858	729	1.06971	729	1.07806	729	1.07633	729	1.07806	729	1.07694	729	1.07551	729	1.0732	729	1.07125
	728	1.05445	728	1.06551	728	1.07307	728	1.07122	728	1.07309	728	1.07215	728	1.0704	728	1.06819	728	1.06645
	727	1.05054	727	1.06162	727	1.06883	727	1.06667	727	1.06847	727	1.06743	727	1.06604	727	1.0636	727	1.06166
	726	1.04654	726	1.05766	726	1.06476	726	1.06198	726	1.06359	726	1.06282	726	1.06118	726	1.05869	726	1.05669
	725	1.04248	725	1.05346	725	1.05997	725	1.05729	725	1.05922	725	1.05799	725	1.05672	725	1.05415	725	1.0521
	724	1.03861	724	1.04932	724	1.05565	724	1.05288	724	1.05447	724	1.05347	724	1.05167	724	1.04916	724	1.04722
	723	1.03472	723	1.04548	723	1.05117	723	1.048	723	1.04977	723	1.04863	723	1.04734	723	1.04447	723	1.04236
	722	1.03083	722	1.04135	722	1.04677	722	1.04338	722	1.04509	722	1.04395	722	1.04246	722	1.04001	722	1.03759
	721	1.02672	721	1.03706	721	1.04232	721	1.03867	721	1.04046	721	1.03911	721	1.03781	721	1.03517	721	1.0327
	720	1.02254	720	1.03284	720	1.03799	720	1.03398	720	1.03565	720	1.03459	720	1.03299	720	1.0303	720	1.02795
	719	1.01851	719	1.02856	719	1.0333	719	1.02954	719	1.03123	719	1.0298	719	1.02823	719	1.02548	719	1.02308
	718	1.01466	718	1.02433	718	1.02926	718	1.02515	718	1.02661	718	1.02517	718	1.02375	718	1.02083	718	1.01839
	717	1.0103	717	1.01998	717	1.02423	717	1.02037	717	1.02154	717	1.02026	717	1.01848	717	1.01569	717	1.01344
	716	1.00614	716	1.01581	716	1.01991	716	1.01549	716	1.01685	716	1.01525	716	1.01369	716	1.01094	716	1.00848
	715	1.00219	715	1.01128	715	1.0152	715	1.01069	715	1.01201	715	1.01055	715	1.00879	715	1.00581	715	1.00341
	714	0.99783	714	1.00668	714	1.01017	714	1.00572	714	1.00691	714	1.00541	714	1.00377	714	1.00088	714	0.99802
	713	0.99301	713	1.00199	713	1.0054	713	1.00067	713	1.00185	713	1.00032	713	0.9985	713	0.99535	713	0.99284
	712	0.98826	712	0.99715	712	1.00038	712	0.99558	712	0.99664	712	0.99478	712	0.99307	712	0.99009	712	0.9875
	711	0.9835	711	0.99258	711	0.99586	711	0.99073	711	0.99168	711	0.98997	711	0.98805	711	0.98474	711	0.98225
	710	0.979	710	0.98766	710	0.99045	710	0.98538	710	0.98617	710	0.98446	710	0.9825	710	0.97918	710	0.97672
	709	0.9743	709	0.98254	709	0.98551	709	0.98033	709	0.98133	709	0.97929	709	0.97707	709	0.974	709	0.97133
	708	0.96964	708	0.97751	708	0.98023	708	0.97508	708	0.97569	708	0.9736	708	0.97156	708	0.96828	708	0.96555
	707	0.96457	707	0.97249	707	0.97542	707	0.96981	707	0.97047	707	0.96819	707	0.96622	707	0.96272	707	0.9601
	706	0.95993	706	0.96736	706	0.96972	706	0.96434	706	0.96484	706	0.96262	706	0.96042	706	0.95697	706	0.95432
	705	0.95494	705	0.96207	705	0.96474	705	0.95903	705	0.95943	705	0.95684	705	0.95471	705	0.95122	705	0.9486
	704	0.94947	704	0.95685	704	0.9594	704	0.95348	704	0.95381	704	0.95128	704	0.94909	704	0.94549	704	0.94282
	703	0.94442	703	0.9517	703	0.95388	703	0.9479	703	0.94798	703	0.94558	703	0.94307	703	0.93943	703	0.93689
	702	0.93918	702	0.94643	702	0.94848	702	0.94248	702	0.94235	702	0.93984	702	0.93757	702	0.93356	702	0.9312
	701	0.93394	701	0.94102	701	0.94313	701	0.9368	701	0.93646	701	0.93396	701	0.9314	701	0.92775	701	0.92507
	700	0.92889	700	0.93589	700	0.93774	700	0.93142	700	0.93102	700	0.92845	700	0.92587	700	0.92189	700	0.91949
	699	0.92351	699	0.93008	699	0.9323	699	0.92572	699	0.92528	699	0.92236	699	0.91981	699	0.91578	699	0.91327
	698	0.91871	698	0.92489	698	0.92707	698	0.92015	698	0.91966	698	0.91688	698	0.91412	698	0.90997	698	0.90778
	697	0.91347	697	0.9196	697	0.92146	697	0.9147	697	0.9138	697	0.91083	697	0.90823	697	0.90397	697	0.90171
	696	0.90825	696	0.91425	696	0.91605	696	0.90925	696	0.90813	696	0.90517	696	0.90248	696	0.89821	696	0.89609
	695	0.90299	695	0.90888	695	0.91061	695	0.90343	695	0.90267	695	0.89926	695	0.89679	695	0.89226	695	0.89017
	694	0.89756	694	0.90355	694	0.90493	694	0.89788	694	0.89679	694	0.89349	694	0.89073	694	0.8864	694	0.88422
	693	0.89248	693	0.89824	693	0.89974	693	0.89212	693	0.89116	693	0.88775	693	0.88506	693	0.88042	693	0.87847
	692	0.88703	692	0.89285	692	0.89412	692	0.88678	692	0.88539	692	0.88193	692	0.87917	692	0.87448	692	0.87279
	691	0.8819	691	0.8876	691	0.88872	691	0.88139	691	0.87988	691	0.87655	691	0.87359	691	0.86896	691	0.86707
	690	0.87664	690	0.88209	690	0.88311	690	0.87548	690	0.87409	690	0.87052	690	0.86781	690	0.86287	690	0.86138
	689	0.87152	689	0.87692	689	0.87775	689	0.87012	689	0.86858	689	0.86484	689	0.86219	689	0.85721	689	0.85584
	688	0.86639	688	0.8714	688	0.87222	688	0.86454	688	0.86285	688	0.85945	688	0.85666	688	0.85163	688	0.85001
	687	0.86107	687	0.86616	687	0.86691	687	0.8591	687	0.85738	687	0.8539	687	0.851	687	0.84588	687	0.84459
	686	0.85567	686	0.86083	686	0.86143	686	0.85356	686	0.85175	686	0.84821	686	0.84545	686	0.84036	686	0.83898
	685	0.85051	685	0.85581	685	0.85599	685	0.848	685	0.84641	685	0.84256	685	0.83968	685	0.83458	685	0.83351
	684	0.84548	684	0.85098	684	0.85105	684	0.8429	684	0.84133	684	0.83771	684	0.8349	684	0.82973	684	0.82854
	683	0.84058	683	0.84573	683	0.84568	683	0.8376	683	0.83564	683	0.83226	683	0.82937	683	0.82416	683	0.82318
	682	0.83566	682	0.84078	682	0.84026	682	0.83239	682	0.83065	682	0.82702	682	0.82403	682	0.81882	682	0.81785
	681	0.83091	681	0.83559	681	0.83516	681	0.82699	681	0.82509	681	0.82163	681	0.8188	681	0.81342	681	0.8124
	680	0.82594	680	0.83049	680	0.83003	680	0.822	680	0.82016	680	0.81637	680	0.8135	680	0.80838	680	0.80737
	679	0.82098	679	0.82554	679	0.82495	679	0.81655	679	0.81517	679	0.81118	679	0.80853	679	0.80318	679	0.80234
	678	0.81623	678	0.82083	678	0.81984	678	0.81195	678	0.8099	678	0.8064	678	0.80368	678	0.79806	678	0.79743
	677	0.81152	677	0.81608	677	0.81494	677	0.80682	677	0.80497	677	0.80146	677	0.79852	677	0.79324	677	0.79245
	676	0.80718	676	0.81154	676	0.81019	676	0.80215	676	0.80027	676	0.79659	676	0.79386	676	0.78844	676	0.78733
	675	0.80268	675	0.8068	675	0.80558	675	0.79735	675	0.79547	675	0.79197	675	0.78913	675	0.78376	675	0.78288
	674	0.79843	674	0.8025	674	0.80118	674	0.79271	674	0.79123	674	0.78736	674	0.78464	674	0.77923	674	0.77831
	673	0.79423	673	0.79827	673	0.79663	673	0.78829	673	0.78671	673	0.78303	673	0.78017	673	0.77476	673	0.77387
	672	0.79043	672	0.79431	672	0.7923	672	0.78415	672	0.78241	672	0.7789	672	0.77606	672	0.77062	672	0.7697
	671	0.78652	671	0.79052	671	0.78858	671	0.78	671	0.77853	671	0.77471	671	0.77205	671	0.76653	671	0.76532
	670	0.78322	670	0.78668	670	0.78462	670	0.7763	670	0.77472	670	0.77122	670	0.76827	670	0.7628	670	0.76162
	669	0.78	669	0.78358	669	0.78144	669	0.77282	669	0.7711	669	0.76745	669	0.76457	669	0.75922	669	0.75774
	668	0.77686	668	0.78039	668	0.77804	668	0.76948	668	0.76767	668	0.76397	668	0.76106	668	0.75554	668	0.75412
	667	0.77417	667	0.77752	667	0.77512	667	0.76646	667	0.76466	667	0.76094	667	0.75798	667	0.75246	667	0.75073
	666	0.77166	666	0.77462	666	0.77229	666	0.76368	666	0.76167	666	0.75785	666	0.75488	666	0.7494	666	0.74755
	665	0.7694	665	0.77213	665	0.76959	665	0.76098	665	0.75904	665	0.75517	665	0.75208	665	0.74635	665	0.74465
	664	0.76727	664	0.7701	664	0.76751	664	0.75851	664	0.75675	664	0.75277	664	0.7494	664	0.74361	664	0.74168
	663	0.76575	663	0.76817	663	0.7652	663	0.75636	663	0.7545	663	0.75062	663	0.74717	663	0.7414	663	0.73934
	662	0.76411	662	0.76636	662	0.7636	662	0.75469	662	0.75263	662	0.7486	662	0.74532	662	0.73912	662	0.73701
	661	0.76299	661	0.76465	661	0.76211	661	0.75305	661	0.75103	661	0.74658	661	0.74308	661	0.73729	661	0.73484
	660	0.76211	660	0.76355	660	0.76099	660	0.75177	660	0.74956	660	0.74538	660	0.74186	660	0.73537	660	0.73292
	659	0.76117	659	0.76275	659	0.76009	659	0.75061	659	0.74833	659	0.74384	659	0.74041	659	0.73403	659	0.73149
	658	0.7606	658	0.76224	658	0.75948	658	0.75	658	0.74753	658	0.74314	658	0.73936	658	0.73272	658	0.73015
	657	0.75967	657	0.76136	657	0.75835	657	0.74903	657	0.74649	657	0.74182	657	0.73798	657	0.73135	657	0.72862
	656	0.75926	656	0.7607	656	0.75789	656	0.74839	656	0.74561	656	0.74089	656	0.73695	656	0.73014	656	0.72731
	655	0.75906	655	0.76039	655	0.75744	655	0.74803	655	0.74512	655	0.74008	655	0.73629	655	0.7292	655	0.72614
	654	0.75888	654	0.76017	654	0.75733	654	0.74778	654	0.74482	654	0.73971	654	0.73569	654	0.72853	654	0.72536
	653	0.75899	653	0.76025	653	0.75716	653	0.7476	653	0.74457	653	0.73939	653	0.73514	653	0.72799	653	0.72472
	652	0.7593	652	0.76016	652	0.75736	652	0.74774	652	0.74464	652	0.73923	652	0.73499	652	0.72744	652	0.72404
	651	0.75929	651	0.76034	651	0.75757	651	0.74772	651	0.74447	651	0.73896	651	0.73475	651	0.7271	651	0.72359
	650	0.75951	650	0.76049	650	0.75773	650	0.74793	650	0.74474	650	0.7389	650	0.73429	650	0.72688	650	0.72308
	649	0.75984	649	0.76073	649	0.75794	649	0.74805	649	0.74483	649	0.73911	649	0.73433	649	0.72645	649	0.72275
	648	0.76019	648	0.76095	648	0.75828	648	0.74831	648	0.74482	648	0.73899	648	0.7342	648	0.7264	648	0.72228
	647	0.76034	647	0.76124	647	0.75876	647	0.74884	647	0.74507	647	0.73928	647	0.73425	647	0.72629	647	0.72214
	646	0.76064	646	0.76137	646	0.75908	646	0.74913	646	0.74543	646	0.73925	646	0.73441	646	0.72615	646	0.72187
	645	0.76099	645	0.7615	645	0.75928	645	0.74955	645	0.74566	645	0.73945	645	0.73462	645	0.72633	645	0.72194
	644	0.76109	644	0.76172	644	0.75984	644	0.75006	644	0.746	644	0.7399	644	0.73466	644	0.72624	644	0.72177
	643	0.76144	643	0.76184	643	0.75987	643	0.75028	643	0.74616	643	0.74001	643	0.73474	643	0.72619	643	0.72176
	642	0.76187	642	0.76204	642	0.76044	642	0.75085	642	0.74665	642	0.74006	642	0.73468	642	0.72641	642	0.72159
	641	0.76159	641	0.76196	641	0.76061	641	0.75111	641	0.74671	641	0.74033	641	0.735	641	0.7264	641	0.72153
	640	0.76145	640	0.76206	640	0.76081	640	0.75136	640	0.7467	640	0.74027	640	0.73482	640	0.72622	640	0.72125
	639	0.76135	639	0.76172	639	0.76061	639	0.75113	639	0.74675	639	0.7402	639	0.73467	639	0.72604	639	0.72092
	638	0.76083	638	0.76127	638	0.76069	638	0.75101	638	0.74665	638	0.74002	638	0.73461	638	0.72589	638	0.72054
	637	0.76047	637	0.76092	637	0.76015	637	0.75082	637	0.7464	637	0.73967	637	0.73434	637	0.72566	637	0.72042
	636	0.75945	636	0.76032	636	0.75987	636	0.75057	636	0.74617	636	0.7392	636	0.73384	636	0.72525	636	0.71978
	635	0.75846	635	0.75937	635	0.759	635	0.75	635	0.74547	635	0.73882	635	0.73338	635	0.72465	635	0.7193
	634	0.75718	634	0.75849	634	0.75803	634	0.74936	634	0.74493	634	0.73799	634	0.73265	634	0.72403	634	0.71853
	633	0.7562	633	0.75744	633	0.75747	633	0.74848	633	0.74408	633	0.73734	633	0.73194	633	0.72337	633	0.71777
	632	0.75448	632	0.75611	632	0.75606	632	0.74739	632	0.74311	632	0.73624	632	0.731	632	0.72236	632	0.71687
	631	0.753	631	0.75454	631	0.75486	631	0.74606	631	0.74183	631	0.73528	631	0.72972	631	0.72128	631	0.71571
	630	0.75084	630	0.75251	630	0.75331	630	0.74476	630	0.74051	630	0.73382	630	0.72842	630	0.72021	630	0.71447
	629	0.7488	629	0.75075	629	0.75148	629	0.74321	629	0.73896	629	0.73241	629	0.7272	629	0.71904	629	0.71303
	628	0.7464	628	0.74841	628	0.74931	628	0.7411	628	0.73705	628	0.73057	628	0.72552	628	0.71734	628	0.71155
	627	0.74363	627	0.74588	627	0.74708	627	0.73906	627	0.73496	627	0.72876	627	0.72355	627	0.71573	627	0.70972
	626	0.74078	626	0.74319	626	0.74454	626	0.73667	626	0.73287	626	0.72646	626	0.72155	626	0.71365	626	0.70775
	625	0.73728	625	0.74024	625	0.74175	625	0.73417	625	0.73029	625	0.7243	625	0.71934	625	0.71171	625	0.70578
	624	0.73391	624	0.73701	624	0.73832	624	0.73104	624	0.72743	624	0.72135	624	0.7166	624	0.70906	624	0.70346
	623	0.73017	623	0.73324	623	0.73494	623	0.72786	623	0.7243	623	0.71846	623	0.71399	623	0.70645	623	0.70087
	622	0.72651	622	0.72956	622	0.73133	622	0.72457	622	0.72117	622	0.71559	622	0.71084	622	0.70374	622	0.69822
	621	0.7224	621	0.7255	621	0.72728	621	0.7207	621	0.7176	621	0.71184	621	0.70746	621	0.70054	621	0.69515
	620	0.71811	620	0.72118	620	0.72333	620	0.71682	620	0.71358	620	0.70826	620	0.70428	620	0.69738	620	0.69191
	619	0.7132	619	0.71672	619	0.71865	619	0.71248	619	0.70942	619	0.70421	619	0.70039	619	0.69372	619	0.68846
	618	0.70823	618	0.71174	618	0.71383	618	0.70786	618	0.7052	618	0.70003	618	0.69634	618	0.68995	618	0.68449
	617	0.70273	617	0.70648	617	0.70877	617	0.70285	617	0.70023	617	0.6955	617	0.69169	617	0.68567	617	0.68059
	616	0.69724	616	0.70106	616	0.70343	616	0.69761	616	0.69551	616	0.69064	616	0.68721	616	0.68127	616	0.67637
	615	0.69149	615	0.69535	615	0.69791	615	0.69224	615	0.69023	615	0.68557	615	0.68246	615	0.67665	615	0.67171
	614	0.68571	614	0.68943	614	0.69178	614	0.68666	614	0.68504	614	0.68048	614	0.67734	614	0.67196	614	0.6671
	613	0.67965	613	0.68352	613	0.68597	613	0.68086	613	0.67914	613	0.67508	613	0.67224	613	0.66689	613	0.66214
	612	0.67336	612	0.67728	612	0.67969	612	0.67476	612	0.67313	612	0.66932	612	0.66661	612	0.66165	612	0.65715
	611	0.66686	611	0.67082	611	0.67345	611	0.6686	611	0.66725	611	0.66336	611	0.66085	611	0.65616	611	0.65181
	610	0.66015	610	0.66426	610	0.66676	610	0.66212	610	0.66107	610	0.65741	610	0.65493	610	0.65035	610	0.64624
	609	0.65349	609	0.65755	609	0.65993	609	0.65557	609	0.65446	609	0.65123	609	0.64899	609	0.64431	609	0.64039
	608	0.64641	608	0.65064	608	0.65299	608	0.64875	608	0.64782	608	0.64457	608	0.64249	608	0.63822	608	0.63461
	607	0.63956	607	0.64364	607	0.64604	607	0.6417	607	0.6411	607	0.63802	607	0.63621	607	0.6322	607	0.62846
	606	0.63224	606	0.63649	606	0.63886	606	0.63489	606	0.63415	606	0.63151	606	0.62958	606	0.62577	606	0.62235
	605	0.62544	605	0.62957	605	0.63169	605	0.62795	605	0.6274	605	0.62479	605	0.62319	605	0.61936	605	0.61598
	604	0.61843	604	0.62242	604	0.6246	604	0.62087	604	0.62054	604	0.61798	604	0.6166	604	0.61299	604	0.60977
	603	0.61131	603	0.61526	603	0.61741	603	0.61377	603	0.6134	603	0.61104	603	0.60983	603	0.6064	603	0.60319
	602	0.60471	602	0.60855	602	0.61042	602	0.60678	602	0.60636	602	0.6044	602	0.60321	602	0.59995	602	0.59672
	601	0.59767	601	0.6011	601	0.60318	601	0.59964	601	0.59968	601	0.59738	601	0.59615	601	0.59299	601	0.59008
	600	0.59068	600	0.59405	600	0.59583	600	0.59234	600	0.59244	600	0.59049	600	0.58921	600	0.58638	600	0.58352
	599	0.58349	599	0.58679	599	0.58851	599	0.58521	599	0.58524	599	0.58338	599	0.58221	599	0.57956	599	0.57668
	598	0.57666	598	0.57983	598	0.58156	598	0.57815	598	0.57824	598	0.57648	598	0.57558	598	0.5728	598	0.57005
	597	0.56977	597	0.57286	597	0.5745	597	0.57117	597	0.57139	597	0.56965	597	0.56867	597	0.56609	597	0.56335
	596	0.56265	596	0.56582	596	0.56719	596	0.56414	596	0.56425	596	0.56269	596	0.56177	596	0.55909	596	0.55649
	595	0.55598	595	0.55899	595	0.56044	595	0.55706	595	0.55738	595	0.55582	595	0.555	595	0.5526	595	0.54995
	594	0.54951	594	0.55243	594	0.55359	594	0.55038	594	0.55062	594	0.5491	594	0.54842	594	0.54595	594	0.54342
	593	0.54332	593	0.54593	593	0.54717	593	0.54383	593	0.54396	593	0.54238	593	0.54169	593	0.53942	593	0.53689
	592	0.53692	592	0.53948	592	0.54053	592	0.53708	592	0.53737	592	0.53566	592	0.53526	592	0.53271	592	0.53034
	591	0.53065	591	0.53299	591	0.53399	591	0.5307	591	0.531	591	0.52935	591	0.52859	591	0.52644	591	0.52391
	590	0.52459	590	0.52677	590	0.52764	590	0.52446	590	0.52459	590	0.52311	590	0.5224	590	0.52004	590	0.51768
	589	0.51839	589	0.52053	589	0.52146	589	0.51808	589	0.51826	589	0.51677	589	0.51605	589	0.51379	589	0.51142
	588	0.51254	588	0.51454	588	0.51526	588	0.51204	588	0.51217	588	0.51071	588	0.50995	588	0.50767	588	0.50517
	587	0.50698	587	0.50877	587	0.50947	587	0.50607	587	0.50639	587	0.50474	587	0.50403	587	0.50178	587	0.49943
	586	0.50142	586	0.50298	586	0.50365	586	0.50036	586	0.50062	586	0.49895	586	0.49807	586	0.49586	586	0.49358
	585	0.49607	585	0.4975	585	0.49819	585	0.49471	585	0.49486	585	0.49332	585	0.4925	585	0.49021	585	0.48783
	584	0.49081	584	0.49223	584	0.49279	584	0.48932	584	0.48945	584	0.48788	584	0.48709	584	0.48469	584	0.48237
	583	0.48559	583	0.48684	583	0.48741	583	0.48372	583	0.48401	583	0.48245	583	0.48148	583	0.47914	583	0.47693
	582	0.48081	582	0.48202	582	0.48221	582	0.47884	582	0.47885	582	0.4771	582	0.47616	582	0.47394	582	0.47162
	581	0.47584	581	0.47683	581	0.47733	581	0.47364	581	0.4736	581	0.47197	581	0.4711	581	0.4687	581	0.46643
	580	0.47134	580	0.47203	580	0.47231	580	0.46854	580	0.46864	580	0.46691	580	0.46591	580	0.46373	580	0.46128
	579	0.4666	579	0.46744	579	0.46747	579	0.46377	579	0.46371	579	0.46217	579	0.46105	579	0.45872	579	0.45636
	578	0.46208	578	0.46286	578	0.46284	578	0.45905	578	0.45896	578	0.45736	578	0.45633	578	0.45394	578	0.45157
	577	0.45771	577	0.4583	577	0.45836	577	0.45467	577	0.45437	577	0.45274	577	0.45164	577	0.44925	577	0.447
	576	0.45359	576	0.45416	576	0.45413	576	0.45033	576	0.45015	576	0.44831	576	0.44727	576	0.44501	576	0.44237
	575	0.44967	575	0.45038	575	0.45	575	0.44612	575	0.44591	575	0.44402	575	0.44282	575	0.44048	575	0.43795
	574	0.44598	574	0.44626	574	0.44591	574	0.44205	574	0.44182	574	0.43989	574	0.43874	574	0.43625	574	0.43371
	573	0.44241	573	0.44275	573	0.4423	573	0.43821	573	0.43792	573	0.43617	573	0.43481	573	0.43228	573	0.42971
	572	0.439	572	0.43919	572	0.43843	572	0.43469	572	0.43437	572	0.4322	572	0.43094	572	0.42836	572	0.42585
	571	0.43559	571	0.43568	571	0.43503	571	0.43111	571	0.43056	571	0.42861	571	0.42708	571	0.42473	571	0.4222
	570	0.43255	570	0.43256	570	0.43191	570	0.42765	570	0.42717	570	0.42524	570	0.42376	570	0.42119	570	0.41853
	569	0.42979	569	0.42954	569	0.42895	569	0.42459	569	0.42398	569	0.42206	569	0.42046	569	0.41791	569	0.41548
	568	0.42716	568	0.42676	568	0.42624	568	0.42181	568	0.42105	568	0.41885	568	0.41739	568	0.41478	568	0.41213
	567	0.42471	567	0.42435	567	0.42365	567	0.41915	567	0.41836	567	0.41627	567	0.41454	567	0.41194	567	0.40911
	566	0.42264	566	0.4224	566	0.42139	566	0.41671	566	0.41609	566	0.4137	566	0.41196	566	0.40921	566	0.40667
	565	0.4212	565	0.42057	565	0.41948	565	0.41469	565	0.41393	565	0.4115	565	0.40975	565	0.40699	565	0.40424
	564	0.41966	564	0.41912	564	0.41793	564	0.41279	564	0.4119	564	0.4097	564	0.40761	564	0.40485	564	0.40181
	563	0.419	563	0.41818	563	0.41664	563	0.41145	563	0.4107	563	0.40822	563	0.40608	563	0.40301	563	0.39992
	562	0.41819	562	0.41716	562	0.4155	562	0.41023	562	0.40908	562	0.40655	562	0.40435	562	0.40134	562	0.39817
	561	0.41815	561	0.41702	561	0.41499	561	0.40972	561	0.40848	561	0.40571	561	0.40331	561	0.40009	561	0.39685
	560	0.41844	560	0.41691	560	0.41482	560	0.40912	560	0.40766	560	0.40474	560	0.40243	560	0.39887	560	0.39545
	559	0.41864	559	0.41672	559	0.41434	559	0.40856	559	0.40701	559	0.40391	559	0.40128	559	0.39763	559	0.3942
	558	0.41982	558	0.4177	558	0.41502	558	0.40888	558	0.40728	558	0.40398	558	0.40107	558	0.3974	558	0.39364
	557	0.42173	557	0.4194	557	0.41633	557	0.40981	557	0.40797	557	0.40445	557	0.40145	557	0.39751	557	0.39357
	556	0.42407	556	0.42138	556	0.41814	556	0.41132	556	0.40925	556	0.40543	556	0.40214	556	0.39801	556	0.39388
	555	0.42695	555	0.42421	555	0.42069	555	0.41337	555	0.41098	555	0.40708	555	0.40365	555	0.39916	555	0.39473
	554	0.4309	554	0.42777	554	0.42378	554	0.41605	554	0.41341	554	0.40909	554	0.40537	554	0.40062	554	0.39597
	553	0.43527	553	0.43187	553	0.42756	553	0.41929	553	0.41638	553	0.41165	553	0.40749	553	0.4025	553	0.39783
	552	0.44054	552	0.43677	552	0.43197	552	0.42334	552	0.41999	552	0.41502	552	0.41056	552	0.40511	552	0.40013
	551	0.44652	551	0.44245	551	0.43733	551	0.42797	551	0.42439	551	0.41894	551	0.41394	551	0.40813	551	0.40266
	550	0.45333	550	0.4488	550	0.44324	550	0.43344	550	0.42933	550	0.42344	550	0.418	550	0.41192	550	0.40599
	549	0.4609	549	0.45604	549	0.45	549	0.43952	549	0.4349	549	0.42871	549	0.42299	549	0.41633	549	0.41008
	548	0.4695	548	0.46424	548	0.45792	548	0.44684	548	0.44169	548	0.4346	548	0.42831	548	0.4212	548	0.41465
	547	0.47882	547	0.47307	547	0.46609	547	0.45435	547	0.44868	547	0.44121	547	0.43441	547	0.4268	547	0.4196
	546	0.4886	546	0.48246	546	0.47506	546	0.46258	546	0.45632	546	0.44832	546	0.44098	546	0.43282	546	0.42523
	545	0.49939	545	0.49281	545	0.48497	545	0.47171	545	0.46487	545	0.45613	545	0.44837	545	0.43946	545	0.43148
	544	0.51042	544	0.50376	544	0.49535	544	0.48126	544	0.47386	544	0.46466	544	0.45616	544	0.44687	544	0.43801
	543	0.52238	543	0.51544	543	0.50668	543	0.49176	543	0.48376	543	0.47378	543	0.46476	543	0.45474	543	0.44562
	542	0.53489	542	0.52759	542	0.51841	542	0.50261	542	0.49393	542	0.48338	542	0.47378	542	0.46303	542	0.45327
	541	0.54821	541	0.54036	541	0.53096	541	0.51431	541	0.50496	541	0.49362	541	0.48342	541	0.47221	541	0.46172
	540	0.56146	540	0.55357	540	0.54364	540	0.52632	540	0.51632	540	0.50435	540	0.49344	540	0.48149	540	0.47048
	539	0.57538	539	0.56705	539	0.55706	539	0.53892	539	0.52815	539	0.51549	539	0.504	539	0.4914	539	0.47976
	538	0.58923	538	0.58077	538	0.5704	538	0.55162	538	0.54041	538	0.52691	538	0.5148	538	0.50156	538	0.48942
	537	0.6033	537	0.59436	537	0.58388	537	0.56448	537	0.55258	537	0.53852	537	0.52592	537	0.51185	537	0.49913
	536	0.61722	536	0.60838	536	0.59785	536	0.57765	536	0.5651	536	0.55052	536	0.53724	536	0.52272	536	0.5092
	535	0.63057	535	0.62169	535	0.61119	535	0.59045	535	0.57758	535	0.56238	535	0.54846	535	0.53346	535	0.51943
	534	0.64442	534	0.63561	534	0.62504	534	0.604	534	0.59048	534	0.57494	534	0.56039	534	0.54482	534	0.53027
	533	0.65715	533	0.64827	533	0.63796	533	0.61684	533	0.60305	533	0.58659	533	0.57201	533	0.55576	533	0.54079
	532	0.6703	532	0.66155	532	0.65136	532	0.62991	532	0.61566	532	0.59925	532	0.58407	532	0.56731	532	0.55193
	531	0.6823	531	0.67376	531	0.66405	531	0.64246	531	0.62805	531	0.61112	531	0.59579	531	0.57852	531	0.56263
	530	0.69401	530	0.68572	530	0.67644	530	0.65476	530	0.64021	530	0.62302	530	0.60747	530	0.59003	530	0.57374
	529	0.70465	529	0.6968	529	0.68803	529	0.6665	529	0.65181	529	0.63463	529	0.61861	529	0.60111	529	0.58451
	528	0.71494	528	0.70748	528	0.6989	528	0.67756	528	0.66304	528	0.64567	528	0.62974	528	0.61179	528	0.59496
	527	0.72406	527	0.71727	527	0.70929	527	0.68838	527	0.67385	527	0.65654	527	0.64038	527	0.62247	527	0.60549
	526	0.73264	526	0.7264	526	0.71885	526	0.69852	526	0.68402	526	0.66677	526	0.65074	526	0.63287	526	0.61556
	525	0.74089	525	0.73506	525	0.72818	525	0.70845	525	0.69425	525	0.67704	525	0.66115	525	0.6433	525	0.62611
	524	0.74811	524	0.74302	524	0.73648	524	0.71721	524	0.70325	524	0.68661	524	0.67071	524	0.65295	524	0.63571
	523	0.75495	523	0.75028	523	0.74472	523	0.72581	523	0.71239	523	0.69591	523	0.68018	523	0.66264	523	0.64547
	522	0.76099	522	0.75673	522	0.75161	522	0.73356	522	0.72067	522	0.70435	522	0.68898	522	0.67177	522	0.65464
	521	0.76636	521	0.76252	521	0.75824	521	0.74072	521	0.72848	521	0.71254	521	0.69756	521	0.68054	521	0.66367
	520	0.77072	520	0.76746	520	0.76368	520	0.747	520	0.73535	520	0.71999	520	0.70537	520	0.68878	520	0.67191
	519	0.77461	519	0.77176	519	0.76874	519	0.75305	519	0.74161	519	0.72689	519	0.71277	519	0.69643	519	0.67988
	518	0.77791	518	0.77545	518	0.77323	518	0.75814	518	0.74764	518	0.73329	518	0.71972	518	0.70366	518	0.68757
	517	0.78042	517	0.77865	517	0.77686	517	0.76251	517	0.75275	517	0.73903	517	0.72587	517	0.71041	517	0.69441
	516	0.78235	516	0.78104	516	0.77982	516	0.7663	516	0.75726	516	0.74422	516	0.73149	516	0.71662	516	0.70106
	515	0.78366	515	0.78275	515	0.78221	515	0.76938	515	0.7607	515	0.74839	515	0.73658	515	0.72211	515	0.70699
	514	0.78438	514	0.78419	514	0.78403	514	0.77211	514	0.76424	514	0.75242	514	0.74122	514	0.72731	514	0.71276
	513	0.78488	513	0.78488	513	0.7854	513	0.77401	513	0.76688	513	0.75572	513	0.74498	513	0.73163	513	0.71738
	512	0.78508	512	0.78518	512	0.78623	512	0.77585	512	0.76924	512	0.75878	512	0.74852	512	0.73582	512	0.72203
	511	0.78495	511	0.78562	511	0.78693	511	0.77687	511	0.77106	511	0.7613	511	0.75145	511	0.73937	511	0.72603
	510	0.78479	510	0.78599	510	0.78732	510	0.77799	510	0.77262	510	0.76326	510	0.75409	510	0.7425	510	0.7297
	509	0.78456	509	0.78578	509	0.7876	509	0.77878	509	0.77381	509	0.76506	509	0.75617	509	0.74534	509	0.7329
	508	0.78447	508	0.78578	508	0.78781	508	0.77958	508	0.77511	508	0.76683	508	0.75821	508	0.74754	508	0.73557
	507	0.78457	507	0.78587	507	0.78826	507	0.78033	507	0.77594	507	0.76809	507	0.76006	507	0.75009	507	0.73824
	506	0.78481	506	0.78648	506	0.78886	506	0.78098	506	0.77714	506	0.76939	506	0.76176	506	0.75202	506	0.74075
	505	0.78523	505	0.78698	505	0.7893	505	0.78203	505	0.77835	505	0.77099	505	0.76361	505	0.75442	505	0.74288
	504	0.7862	504	0.78774	504	0.79012	504	0.78271	504	0.77907	504	0.77191	504	0.76475	504	0.75598	504	0.74482
	503	0.78758	503	0.78856	503	0.79118	503	0.784	503	0.78041	503	0.77345	503	0.76635	503	0.75771	503	0.74673
	502	0.78884	502	0.78992	502	0.79267	502	0.78508	502	0.7818	502	0.77483	502	0.76804	502	0.75943	502	0.74877
	501	0.79018	501	0.79154	501	0.79412	501	0.78675	501	0.78323	501	0.77649	501	0.76966	501	0.76115	501	0.75061
	500	0.7921	500	0.79336	500	0.7963	500	0.78841	500	0.78496	500	0.77812	500	0.77137	500	0.76307	500	0.75249
	499	0.79425	499	0.79534	499	0.79799	499	0.79036	499	0.78654	499	0.77978	499	0.77285	499	0.7647	499	0.75435
	498	0.79646	498	0.79743	498	0.79995	498	0.79221	498	0.78876	498	0.78146	498	0.77492	498	0.76656	498	0.75613
	497	0.79855	497	0.7996	497	0.80215	497	0.79399	497	0.79066	497	0.78368	497	0.77645	497	0.7682	497	0.75802
	496	0.80073	496	0.80178	496	0.80409	496	0.79595	496	0.79249	496	0.78554	496	0.77862	496	0.7703	496	0.75985
	495	0.80267	495	0.80349	495	0.80592	495	0.79801	495	0.79439	495	0.78712	495	0.78036	495	0.77217	495	0.76162
	494	0.80458	494	0.80549	494	0.80792	494	0.7999	494	0.79601	494	0.78896	494	0.78229	494	0.77394	494	0.76343
	493	0.80615	493	0.8074	493	0.80958	493	0.80174	493	0.79798	493	0.79074	493	0.78395	493	0.77594	493	0.76534
	492	0.80739	492	0.80875	492	0.81138	492	0.80313	492	0.79956	492	0.79257	492	0.78569	492	0.7776	492	0.76707
	491	0.8086	491	0.80972	491	0.8122	491	0.80424	491	0.80073	491	0.79371	491	0.787	491	0.77896	491	0.76854
	490	0.8093	490	0.81058	490	0.81305	490	0.8054	490	0.80197	490	0.79472	490	0.78842	490	0.78033	490	0.76965
	489	0.80945	489	0.81075	489	0.81378	489	0.80628	489	0.80287	489	0.79593	489	0.78925	489	0.78146	489	0.77095
	488	0.80897	488	0.81099	488	0.8137	488	0.80623	488	0.80318	488	0.79642	488	0.78984	488	0.78208	488	0.77179
	487	0.80887	487	0.81027	487	0.81363	487	0.80631	487	0.80347	487	0.7969	487	0.79065	487	0.78313	487	0.77243
	486	0.80732	486	0.80927	486	0.8125	486	0.8057	486	0.80316	486	0.79676	486	0.79061	486	0.78314	486	0.77299
	485	0.80615	485	0.80803	485	0.81149	485	0.8049	485	0.80253	485	0.79678	485	0.79084	485	0.78364	485	0.77325
	484	0.80373	484	0.80623	484	0.80968	484	0.80347	484	0.80123	484	0.79577	484	0.78999	484	0.78311	484	0.77292
	483	0.80057	483	0.80324	483	0.8072	483	0.80147	483	0.79984	483	0.79459	483	0.78906	483	0.78237	483	0.77246
	482	0.79753	482	0.80042	482	0.8044	482	0.7991	482	0.79745	482	0.79268	482	0.78757	482	0.78109	482	0.77155
	481	0.79345	481	0.79665	481	0.80115	481	0.79597	481	0.79498	481	0.79029	481	0.78553	481	0.77957	481	0.76986
	480	0.78904	480	0.79233	480	0.79684	480	0.79239	480	0.7917	480	0.78758	480	0.78307	480	0.77748	480	0.76835
	479	0.78383	479	0.7878	479	0.79208	479	0.78822	479	0.78829	479	0.7843	479	0.78002	479	0.77496	479	0.76584
	478	0.77861	478	0.78268	478	0.78719	478	0.78394	478	0.78398	478	0.7806	478	0.777	478	0.77184	478	0.76336
	477	0.77311	477	0.77682	477	0.78182	477	0.77874	477	0.77925	477	0.77636	477	0.77286	477	0.76851	477	0.76009
	476	0.76663	476	0.77065	476	0.77554	476	0.77285	476	0.77431	476	0.77163	476	0.76844	476	0.76434	476	0.75606
	475	0.75996	475	0.76415	475	0.76913	475	0.76714	475	0.769	475	0.76641	475	0.76375	475	0.75984	475	0.75205
	474	0.75258	474	0.75682	474	0.76262	474	0.76035	474	0.76194	474	0.76059	474	0.75822	474	0.75489	474	0.74724
	473	0.74503	473	0.74976	473	0.75498	473	0.75357	473	0.75556	473	0.75435	473	0.75251	473	0.74927	473	0.74216
	472	0.7374	472	0.74179	472	0.74732	472	0.74643	472	0.74882	472	0.74755	472	0.74625	472	0.74346	472	0.7366
	471	0.72961	471	0.73441	471	0.73986	471	0.7389	471	0.74158	471	0.74083	471	0.73957	471	0.73742	471	0.73079
	470	0.72178	470	0.72626	470	0.73188	470	0.73122	470	0.73402	470	0.73371	470	0.73252	470	0.73092	470	0.72461
	469	0.71376	469	0.71857	469	0.72374	469	0.72342	469	0.72659	469	0.72641	469	0.72581	469	0.72414	469	0.71811
	468	0.70576	468	0.71015	468	0.71596	468	0.71528	468	0.7188	468	0.71856	468	0.71814	468	0.71674	468	0.71107
	467	0.69717	467	0.70145	467	0.70723	467	0.70725	467	0.7106	467	0.71084	467	0.71024	467	0.70933	467	0.70395
	466	0.68874	466	0.69321	466	0.69874	466	0.699	466	0.70233	466	0.70293	466	0.70244	466	0.70192	466	0.69659
	465	0.68058	465	0.68497	465	0.69025	465	0.69028	465	0.69404	465	0.69466	465	0.6946	465	0.69406	465	0.68905
	464	0.67192	464	0.67662	464	0.68162	464	0.68207	464	0.68578	464	0.6863	464	0.68661	464	0.68592	464	0.681
	463	0.66389	463	0.6682	463	0.67352	463	0.67361	463	0.67759	463	0.67814	463	0.67815	463	0.67817	463	0.67344
	462	0.65603	462	0.6602	462	0.66522	462	0.66563	462	0.66944	462	0.67026	462	0.67046	462	0.67023	462	0.66578
	461	0.64795	461	0.65211	461	0.65754	461	0.65781	461	0.66146	461	0.66226	461	0.66229	461	0.6628	461	0.65803
	460	0.64062	460	0.64424	460	0.64931	460	0.64968	460	0.65352	460	0.65443	460	0.65453	460	0.65475	460	0.65033
	459	0.6329	459	0.63672	459	0.64162	459	0.64176	459	0.64559	459	0.64647	459	0.64685	459	0.64712	459	0.64289
	458	0.6254	458	0.62927	458	0.63399	458	0.63446	458	0.63795	458	0.63906	458	0.63932	458	0.63953	458	0.63537
	457	0.6181	457	0.62177	457	0.62617	457	0.62675	457	0.63043	457	0.63161	457	0.63184	457	0.63224	457	0.62777
	456	0.61089	456	0.61462	456	0.61891	456	0.61926	456	0.62254	456	0.62402	456	0.6243	456	0.62452	456	0.62063
	455	0.60402	455	0.60772	455	0.61195	455	0.61196	455	0.61574	455	0.61655	455	0.61707	455	0.61727	455	0.61343
	454	0.5973	454	0.60047	454	0.605	454	0.6052	454	0.60876	454	0.60951	454	0.60984	454	0.61042	454	0.60621
	453	0.59067	453	0.59403	453	0.59813	453	0.59816	453	0.60194	453	0.60293	453	0.60304	453	0.60363	453	0.59957
	452	0.58423	452	0.58729	452	0.59149	452	0.59142	452	0.59513	452	0.59618	452	0.59625	452	0.59683	452	0.59286
	451	0.57757	451	0.58071	451	0.58485	451	0.58469	451	0.58859	451	0.58932	451	0.58975	451	0.59002	451	0.58604
	450	0.57125	450	0.57444	450	0.57833	450	0.57867	450	0.58203	450	0.58298	450	0.583	450	0.58354	450	0.57938
	449	0.56514	449	0.56818	449	0.57181	449	0.57207	449	0.57553	449	0.57634	449	0.57679	449	0.57718	449	0.57329
	448	0.55921	448	0.5624	448	0.56572	448	0.56563	448	0.56935	448	0.57023	448	0.57061	448	0.57081	448	0.56692
	447	0.55322	447	0.55638	447	0.55947	447	0.55954	447	0.56302	447	0.56419	447	0.56435	447	0.56483	447	0.56088
	446	0.54724	446	0.5497	446	0.5532	446	0.55322	446	0.55703	446	0.55799	446	0.55853	446	0.55861	446	0.55485
	445	0.54137	445	0.54395	445	0.5474	445	0.54737	445	0.55107	445	0.55223	445	0.55224	445	0.5528	445	0.54885
	444	0.53561	444	0.53812	444	0.5418	444	0.54156	444	0.545	444	0.5464	444	0.5465	444	0.54691	444	0.54284
	443	0.53006	443	0.53239	443	0.53568	443	0.53579	443	0.53941	443	0.54046	443	0.54079	443	0.54121	443	0.53729
	442	0.52426	442	0.52667	442	0.52998	442	0.53019	442	0.53386	442	0.53475	442	0.53511	442	0.53539	442	0.53177
	441	0.51909	441	0.52132	441	0.52432	441	0.52448	441	0.5284	441	0.52936	441	0.52956	441	0.52978	441	0.52615
	440	0.51334	440	0.51553	440	0.51871	440	0.51901	440	0.52263	440	0.52378	440	0.52398	440	0.52443	440	0.52086
	439	0.50817	439	0.51048	439	0.5135	439	0.51378	439	0.51721	439	0.51857	439	0.51869	439	0.51885	439	0.51523
	438	0.50313	438	0.50531	438	0.50802	438	0.50826	438	0.51205	438	0.51333	438	0.51358	438	0.51353	438	0.50998
	437	0.49795	437	0.50016	437	0.50318	437	0.5036	437	0.5071	437	0.50785	437	0.50831	437	0.50854	437	0.50494
	436	0.49308	436	0.49497	436	0.49819	436	0.49804	436	0.50176	436	0.50317	436	0.50314	436	0.5034	436	0.50014
	435	0.48823	435	0.49031	435	0.49303	435	0.49323	435	0.49699	435	0.49812	435	0.49823	435	0.49841	435	0.49487
	434	0.48345	434	0.48554	434	0.48835	434	0.48837	434	0.49214	434	0.49312	434	0.4936	434	0.49398	434	0.49001
	433	0.47873	433	0.48087	433	0.48378	433	0.48379	433	0.48766	433	0.48864	433	0.48893	433	0.48886	433	0.48547
	432	0.4741	432	0.47624	432	0.47887	432	0.47915	432	0.48261	432	0.48393	432	0.48392	432	0.4841	432	0.48099
	431	0.46985	431	0.4718	431	0.47467	431	0.4747	431	0.4783	431	0.47934	431	0.47961	431	0.47982	431	0.47632
	430	0.46569	430	0.46778	430	0.47047	430	0.4703	430	0.47381	430	0.47512	430	0.47535	430	0.47571	430	0.47215
	429	0.46145	429	0.4633	429	0.46595	429	0.46637	429	0.46978	429	0.47074	429	0.47117	429	0.47118	429	0.46784
	428	0.45724	428	0.45908	428	0.46207	428	0.46181	428	0.46539	428	0.46674	428	0.46665	428	0.46691	428	0.46341
	427	0.45303	427	0.455	427	0.45747	427	0.45784	427	0.46151	427	0.46231	427	0.46268	427	0.46273	427	0.45952
	426	0.44895	426	0.45079	426	0.4534	426	0.45371	426	0.45711	426	0.45803	426	0.45852	426	0.4588	426	0.45505
	425	0.44485	425	0.44717	425	0.44955	425	0.44964	425	0.45302	425	0.45402	425	0.45457	425	0.4547	425	0.45133
	424	0.44124	424	0.44323	424	0.44559	424	0.44601	424	0.4494	424	0.45051	424	0.45066	424	0.45072	424	0.44728
	423	0.4379	423	0.43948	423	0.44206	423	0.44209	423	0.44537	423	0.44675	423	0.4469	423	0.44712	423	0.44377
	422	0.43378	422	0.43561	422	0.43827	422	0.43842	422	0.44206	422	0.44317	422	0.44307	422	0.4434	422	0.43991
	421	0.43059	421	0.43262	421	0.43496	421	0.4349	421	0.43865	421	0.4395	421	0.43973	421	0.43985	421	0.4365
	420	0.42757	420	0.42925	420	0.43166	420	0.43168	420	0.43516	420	0.43639	420	0.43633	420	0.43652	420	0.43336
	419	0.42412	419	0.42581	419	0.42804	419	0.42838	419	0.43141	419	0.43287	419	0.43282	419	0.43304	419	0.42967
	418	0.42053	418	0.42235	418	0.42444	418	0.42445	418	0.42814	418	0.42896	418	0.42906	418	0.42942	418	0.42624
	417	0.4172	417	0.41871	417	0.42098	417	0.42099	417	0.42452	417	0.42575	417	0.4257	417	0.42595	417	0.42259
	416	0.4138	416	0.41526	416	0.41755	416	0.4175	416	0.42112	416	0.42214	416	0.42219	416	0.42237	416	0.41908
	415	0.41023	415	0.41163	415	0.41405	415	0.41393	415	0.41742	415	0.41862	415	0.41868	415	0.41883	415	0.41553
	414	0.40714	414	0.40851	414	0.41081	414	0.4108	414	0.41424	414	0.41535	414	0.41529	414	0.41537	414	0.41222
	413	0.40385	413	0.40521	413	0.40738	413	0.4073	413	0.41073	413	0.4118	413	0.41184	413	0.41196	413	0.40872
	412	0.40042	412	0.40193	412	0.40384	412	0.40387	412	0.40727	412	0.40826	412	0.40835	412	0.40851	412	0.40518
	411	0.39711	411	0.39844	411	0.40055	411	0.40043	411	0.40385	411	0.40499	411	0.40483	411	0.405	411	0.40168
	410	0.39381	410	0.39509	410	0.3972	410	0.3971	410	0.40037	410	0.40151	410	0.40146	410	0.40142	410	0.39831
	409	0.39056	409	0.39193	409	0.39397	409	0.39391	409	0.39709	409	0.39812	409	0.39804	409	0.39812	409	0.39493
	408	0.38723	408	0.38842	408	0.39031	408	0.39012	408	0.39365	408	0.39453	408	0.39452	408	0.39453	408	0.39122
	407	0.384	407	0.3853	407	0.387	407	0.38703	407	0.39035	407	0.39116	407	0.39114	407	0.39107	407	0.38785
	406	0.38101	406	0.38205	406	0.38382	406	0.38364	406	0.38711	406	0.38796	406	0.38778	406	0.3878	406	0.3844
	405	0.37783	405	0.37886	405	0.38074	405	0.38067	405	0.38392	405	0.38475	405	0.38457	405	0.38458	405	0.3813
	404	0.37484	404	0.37585	404	0.37762	404	0.37738	404	0.38073	404	0.38143	404	0.38144	404	0.38138	404	0.37796
	403	0.37201	403	0.37293	403	0.37455	403	0.37455	403	0.37763	403	0.37841	403	0.37829	403	0.37809	403	0.37489
	402	0.36924	402	0.37021	402	0.37177	402	0.37153	402	0.37484	402	0.37561	402	0.37547	402	0.37513	402	0.37181
	401	0.36642	401	0.36733	401	0.36895	401	0.36856	401	0.37198	401	0.37259	401	0.37243	401	0.3724	401	0.36884
	400	0.36386	400	0.36475	400	0.36633	400	0.36582	400	0.36946	400	0.37007	400	0.36946	400	0.36959	400	0.36636
	399	0.36113	399	0.36225	399	0.36356	399	0.3633	399	0.36639	399	0.36717	399	0.36696	399	0.36669	399	0.3631
	398	0.35908	398	0.36007	398	0.36137	398	0.36103	398	0.36424	398	0.3648	398	0.36435	398	0.36411	398	0.36066
	397	0.35686	397	0.35773	397	0.35902	397	0.35845	397	0.36152	397	0.36221	397	0.36186	397	0.36156	397	0.35829
	396	0.3548	396	0.35561	396	0.35684	396	0.35627	396	0.35945	396	0.36006	396	0.35947	396	0.35921	396	0.35576
	395	0.35285	395	0.35361	395	0.35493	395	0.35412	395	0.35734	395	0.35798	395	0.3572	395	0.35696	395	0.35347
	394	0.3511	394	0.35167	394	0.35292	394	0.35221	394	0.35533	394	0.35582	394	0.35524	394	0.35491	394	0.35148
	393	0.34956	393	0.3501	393	0.35106	393	0.35042	393	0.35354	393	0.35406	393	0.35328	393	0.3528	393	0.34944
	392	0.34786	392	0.34847	392	0.34951	392	0.34861	392	0.35162	392	0.35206	392	0.35139	392	0.35096	392	0.34731
	391	0.34683	391	0.34718	391	0.34819	391	0.3472	391	0.3504	391	0.35071	391	0.35001	391	0.34945	391	0.34589
	390	0.34536	390	0.34596	390	0.3468	390	0.34605	390	0.34898	390	0.34919	390	0.34847	390	0.34777	390	0.34399
	389	0.34452	389	0.34498	389	0.34608	389	0.3453	389	0.34802	389	0.34806	389	0.3475	389	0.34637	389	0.34252
	388	0.34394	388	0.34426	388	0.34516	388	0.34424	388	0.34703	388	0.3469	388	0.3462	388	0.34521	388	0.34147
	387	0.34371	387	0.34398	387	0.34469	387	0.34391	387	0.34627	387	0.34647	387	0.34555	387	0.3445	387	0.34085
	386	0.34355	386	0.34373	386	0.34431	386	0.34324	386	0.34595	386	0.34586	386	0.3448	386	0.3438	386	0.33997
	385	0.34381	385	0.34379	385	0.34454	385	0.34329	385	0.34598	385	0.34587	385	0.34465	385	0.34346	385	0.33975
	384	0.34426	384	0.3442	384	0.34476	384	0.34348	384	0.34604	384	0.34576	384	0.34457	384	0.34358	384	0.33937
	383	0.33676	383	0.33554	383	0.3375	383	0.33625	383	0.33874	383	0.33879	383	0.33799	383	0.33804	383	0.33131
	382	0.33816	382	0.33905	382	0.33761	382	0.33802	382	0.3408	382	0.34266	382	0.33997	382	0.33727	382	0.33405
	381	0.33926	381	0.34153	381	0.33969	381	0.33849	381	0.34204	381	0.34277	381	0.34047	381	0.33885	381	0.33475
	380	0.34103	380	0.34052	380	0.34082	380	0.34032	380	0.34196	380	0.34374	380	0.34086	380	0.33891	380	0.33415
	379	0.34346	379	0.34448	379	0.34516	379	0.34333	379	0.34489	379	0.34454	379	0.34217	379	0.34157	379	0.33697
	378	0.34626	378	0.34666	378	0.34651	378	0.34556	378	0.34687	378	0.34869	378	0.34466	378	0.34434	378	0.33882
	377	0.35155	377	0.35121	377	0.35038	377	0.34931	377	0.3502	377	0.35023	377	0.34836	377	0.34657	377	0.34194
	376	0.35622	376	0.35591	376	0.35658	376	0.35446	376	0.35582	376	0.35542	376	0.35282	376	0.35168	376	0.34575
	375	0.36257	375	0.3619	375	0.36169	375	0.36045	375	0.36173	375	0.3605	375	0.3581	375	0.35581	375	0.35061
	374	0.37043	374	0.37049	374	0.3701	374	0.36714	374	0.36867	374	0.36719	374	0.3645	374	0.36243	374	0.35617
	373	0.37964	373	0.37793	373	0.37844	373	0.37494	373	0.3762	373	0.37405	373	0.37174	373	0.37009	373	0.36377
	372	0.39019	372	0.38772	372	0.38887	372	0.38472	372	0.38557	372	0.38359	372	0.38082	372	0.37809	372	0.37202
	371	0.40141	371	0.39917	371	0.39918	371	0.39595	371	0.3956	371	0.39386	371	0.38936	371	0.38771	371	0.38053
	370	0.41246	370	0.412	370	0.41075	370	0.40671	370	0.40757	370	0.40543	370	0.40026	370	0.39761	370	0.3905
	369	0.42662	369	0.42601	369	0.42399	369	0.41959	369	0.41997	369	0.41691	369	0.41277	369	0.40821	369	0.40108
	368	0.43953	368	0.43879	368	0.43697	368	0.43198	368	0.43205	368	0.42779	368	0.42406	368	0.41968	368	0.41132
	367	0.45469	367	0.45272	367	0.45126	367	0.44558	367	0.44513	367	0.44024	367	0.43644	367	0.43194	367	0.42338
	366	0.46912	366	0.46589	366	0.46444	366	0.45907	366	0.45827	366	0.45494	366	0.44976	366	0.44385	366	0.43517
	365	0.48151	365	0.4796	365	0.47713	365	0.47232	365	0.47127	365	0.46735	365	0.46203	365	0.45648	365	0.44725
	364	0.4922	364	0.49106	364	0.48997	364	0.48541	364	0.48234	364	0.47919	364	0.47278	364	0.46696	364	0.45748
	363	0.50331	363	0.5017	363	0.49965	363	0.49384	363	0.49212	363	0.48918	363	0.4833	363	0.47747	363	0.46697
	362	0.51098	362	0.51025	362	0.51	362	0.503	362	0.50354	362	0.49759	362	0.49206	362	0.48637	362	0.47685
	361	0.51766	361	0.51657	361	0.51727	361	0.51176	361	0.50979	361	0.50395	361	0.4987	361	0.49347	361	0.48412
	360	0.5229	360	0.51996	360	0.52012	360	0.51617	360	0.51582	360	0.51023	360	0.50513	360	0.49988	360	0.48895
	359	0.52511	359	0.52441	359	0.52416	359	0.5193	359	0.51946	359	0.51497	359	0.50842	359	0.50369	359	0.49316
	358	0.52625	358	0.52823	358	0.52688	358	0.52166	358	0.52094	358	0.51791	358	0.51156	358	0.50724	358	0.49758
	357	0.52651	357	0.52635	357	0.52772	357	0.52313	357	0.52223	357	0.51831	357	0.51277	357	0.50846	357	0.49845
	356	0.52649	356	0.52748	356	0.527	356	0.52193	356	0.52244	356	0.5186	356	0.51408	356	0.50871	356	0.49879
	355	0.52711	355	0.52627	355	0.52709	355	0.52164	355	0.5236	355	0.51886	355	0.51491	355	0.50919	355	0.50018
	354	0.52741	354	0.52605	354	0.52715	354	0.52257	354	0.52233	354	0.51881	354	0.51415	354	0.5098	354	0.49869
	353	0.52683	353	0.52687	353	0.52627	353	0.52239	353	0.52297	353	0.51855	353	0.51309	353	0.50843	353	0.49947
	352	0.52674	352	0.52536	352	0.52532	352	0.52214	352	0.52102	352	0.51755	352	0.51223	352	0.50948	352	0.49873
	351	0.5251	351	0.52565	351	0.52541	351	0.52146	351	0.52205	351	0.51904	351	0.51369	351	0.5077	351	0.49865
	350	0.52533	350	0.52366	350	0.52703	350	0.52239	350	0.52144	350	0.51723	350	0.51269	350	0.50928	350	0.49983
	349	0.52537	349	0.52407	349	0.5265	349	0.52183	349	0.52074	349	0.51714	349	0.51181	349	0.50604	349	0.49866
	348	0.52495	348	0.52428	348	0.52524	348	0.51943	348	0.51964	348	0.51821	348	0.51209	348	0.50773	348	0.49903
	347	0.52397	347	0.52733	347	0.52481	347	0.52119	347	0.52256	347	0.51711	347	0.51143	347	0.50687	347	0.49693
	346	0.52313	346	0.52442	346	0.52482	346	0.51908	346	0.52125	346	0.51598	346	0.51179	346	0.50666	346	0.49823
	345	0.52147	345	0.52369	345	0.52402	345	0.51947	345	0.52015	345	0.51575	345	0.51246	345	0.50677	345	0.49716
	344	0.52091	344	0.52164	344	0.52201	344	0.51822	344	0.51696	344	0.51461	344	0.50976	344	0.50455	344	0.49663
	343	0.51995	343	0.51845	343	0.5192	343	0.51795	343	0.51776	343	0.51387	343	0.50774	343	0.50363	343	0.49526
	342	0.51734	342	0.51952	342	0.52006	342	0.51609	342	0.51726	342	0.51244	342	0.50656	342	0.50057	342	0.49468
	341	0.51569	341	0.51546	341	0.51629	341	0.51451	341	0.51224	341	0.50972	341	0.50559	341	0.50405	341	0.4931
	340	0.51189	340	0.51325	340	0.51559	340	0.51217	340	0.51227	340	0.50706	340	0.50512	340	0.50096	340	0.49177
	339	0.51017	339	0.51001	339	0.51067	339	0.50794	339	0.50904	339	0.5064	339	0.50056	339	0.4971	339	0.48878
	338	0.50774	338	0.50707	338	0.50837	338	0.5055	338	0.50653	338	0.50538	338	0.49937	338	0.49536	338	0.48855
	337	0.50484	337	0.50523	337	0.50534	337	0.50253	337	0.50466	337	0.50246	337	0.49611	337	0.49195	337	0.48486
	336	0.50056	336	0.50476	336	0.5038	336	0.50183	336	0.49935	336	0.49914	336	0.49525	336	0.49121	336	0.48183
	335	0.49921	335	0.50032	335	0.50137	335	0.49804	335	0.5004	335	0.49668	335	0.49335	335	0.48718	335	0.48018
	334	0.49765	334	0.50032	334	0.50059	334	0.49859	334	0.49849	334	0.49678	334	0.49129	334	0.48724	334	0.47882
	333	0.49663	333	0.49618	333	0.49884	333	0.49691	333	0.49563	333	0.49377	333	0.48951	333	0.48793	333	0.47849
	332	0.49589	332	0.49867	332	0.49813	332	0.49369	332	0.49712	332	0.49265	332	0.48686	332	0.48205	332	0.47587
	331	0.49512	331	0.49565	331	0.49747	331	0.49457	331	0.49673	331	0.4936	331	0.48829	331	0.48388	331	0.47347
	330	0.49859	330	0.49688	330	0.49877	330	0.49242	330	0.49336	330	0.49386	330	0.4855	330	0.4845	330	0.47527
	329	0.49707	329	0.49559	329	0.49564	329	0.49219	329	0.49335	329	0.4932	329	0.48644	329	0.484	329	0.47302
	328	0.49219	328	0.49266	328	0.49367	328	0.49254	328	0.49474	328	0.48917	328	0.48534	328	0.4812	328	0.47204
	327	0.4934	327	0.49371	327	0.49387	327	0.49337	327	0.48983	327	0.48771	327	0.48507	327	0.48044	327	0.47155
	326	0.48276	326	0.48126	326	0.48032	326	0.47674	326	0.47788	326	0.47528	326	0.47198	326	0.46905	326	0.46194
	325	0.482	325	0.48064	325	0.4798	325	0.47637	325	0.47718	325	0.47456	325	0.47162	325	0.46842	325	0.46136
	324	0.4814	324	0.47999	324	0.47893	324	0.47532	324	0.47598	324	0.47407	324	0.47115	324	0.46783	324	0.46066
	323	0.47986	323	0.479	323	0.47815	323	0.47419	323	0.47505	323	0.47288	323	0.4697	323	0.46656	323	0.45969
	322	0.47892	322	0.47843	322	0.47677	322	0.47312	322	0.47429	322	0.47187	322	0.46916	322	0.4658	322	0.45877
	321	0.4786	321	0.47697	321	0.47587	321	0.4721	321	0.47321	321	0.47091	321	0.4678	321	0.46475	321	0.45753
	320	0.47725	320	0.47603	320	0.47497	320	0.47123	320	0.47187	320	0.46964	320	0.46666	320	0.46384	320	0.45688
	319	0.47588	319	0.47508	319	0.47321	319	0.4701	319	0.47037	319	0.46846	319	0.46522	319	0.46218	319	0.45591
	318	0.47474	318	0.4739	318	0.47202	318	0.4686	318	0.46932	318	0.46774	318	0.46463	318	0.46136	318	0.45483
	317	0.47346	317	0.47216	317	0.47069	317	0.46747	317	0.46835	317	0.46613	317	0.46344	317	0.45979	317	0.45342
	316	0.47159	316	0.47014	316	0.46907	316	0.46578	316	0.46619	316	0.46429	316	0.46174	316	0.45824	316	0.45201
	315	0.46997	315	0.46875	315	0.4667	315	0.46372	315	0.46419	315	0.46279	315	0.45966	315	0.45649	315	0.45011
	314	0.46777	314	0.46614	314	0.46471	314	0.46196	314	0.46282	314	0.46096	314	0.45785	314	0.45525	314	0.44911
	313	0.46624	313	0.46407	313	0.46334	313	0.46018	313	0.46084	313	0.45909	313	0.45611	313	0.45346	313	0.44695
	312	0.46336	312	0.46158	312	0.46027	312	0.45686	312	0.45849	312	0.45648	312	0.45354	312	0.45153	312	0.44473
	311	0.46186	311	0.46006	311	0.45831	311	0.45555	311	0.45621	311	0.45448	311	0.45212	311	0.44989	311	0.44337
	310	0.4589	310	0.45791	310	0.45612	310	0.45334	310	0.45459	310	0.45306	310	0.45026	310	0.44725	310	0.44141
	309	0.45702	309	0.45545	309	0.45395	309	0.45078	309	0.45168	309	0.45029	309	0.44844	309	0.4457	309	0.43982
	308	0.45458	308	0.45336	308	0.4521	308	0.44922	308	0.45026	308	0.44879	308	0.44623	308	0.44383	308	0.43828
	307	0.45301	307	0.4514	307	0.45007	307	0.44697	307	0.44852	307	0.44689	307	0.44412	307	0.44193	307	0.43589
	306	0.45152	306	0.44996	306	0.44851	306	0.44583	306	0.44754	306	0.44576	306	0.44323	306	0.44054	306	0.43511
	305	0.45061	305	0.44863	305	0.44705	305	0.44417	305	0.44604	305	0.4443	305	0.44152	305	0.43926	305	0.43344
	304	0.44877	304	0.44686	304	0.44475	304	0.44235	304	0.44417	304	0.44266	304	0.44049	304	0.438	304	0.43303
	303	0.44775	303	0.44575	303	0.44417	303	0.4417	303	0.44334	303	0.44213	303	0.43972	303	0.43751	303	0.4316
	302	0.44774	302	0.44525	302	0.44276	302	0.44067	302	0.44256	302	0.44133	302	0.43963	302	0.43665	302	0.43114
	301	0.4475	301	0.4461	301	0.44467	301	0.44216	301	0.44275	301	0.44197	301	0.43959	301	0.4371	301	0.43108
	300	0.43333	300	0.43267	300	0.43279	300	0.42969	300	0.4322	300	0.42917	300	0.42615	300	0.42203	300	0.41497

## Sheet: Fig. 2b
4Y-BO
	RT		50		60		70		80		90		100		110		120
Wavelength (nm)		Wavelength (nm)		Wavelength (nm)		Wavelength (nm)		Wavelength (nm)		Wavelength (nm)		Wavelength (nm)		Wavelength (nm)		Wavelength (nm)
1000	0.0007	1000	0.00273	1000	0.0021	1000	0.00209	1000	0.00212	1000	0.00198	1000	0.00184	1000	0.00177	1000	0.00198
999	0.00059	999	0.00284	999	0.00215	999	0.00206	999	0.00219	999	0.00202	999	0.00195	999	0.00197	999	0.00201
998	0.00058	998	0.00268	998	0.00207	998	0.00203	998	0.00194	998	0.00195	998	0.00192	998	0.00182	998	0.00174
997	0.0008	997	0.00296	997	0.00209	997	0.00214	997	0.002	997	0.00205	997	0.00199	997	0.00197	997	0.00195
996	0.00086	996	0.00291	996	0.00226	996	0.00226	996	0.0022	996	0.00221	996	0.00216	996	0.00209	996	0.00196
995	0.00077	995	0.00265	995	0.00218	995	0.00208	995	0.00207	995	0.00196	995	0.00199	995	0.0018	995	0.00185
994	0.00076	994	0.00286	994	0.00232	994	0.00223	994	0.00229	994	0.00209	994	0.002	994	0.00203	994	0.002
993	0.00064	993	0.00275	993	0.00221	993	0.00213	993	0.00205	993	0.00207	993	0.00184	993	0.00196	993	0.00191
992	0.00084	992	0.00296	992	0.0023	992	0.00217	992	0.00224	992	0.00218	992	0.00201	992	0.00208	992	0.0021
991	0.00068	991	0.00263	991	0.00205	991	0.00205	991	0.00199	991	0.00181	991	0.00184	991	0.00184	991	0.00186
990	0.00085	990	0.0028	990	0.00233	990	0.00233	990	0.00223	990	0.00204	990	0.00205	990	0.00194	990	0.00195
989	0.00069	989	0.00287	989	0.00215	989	0.00218	989	0.00213	989	0.00207	989	0.00203	989	0.00203	989	0.00194
988	0.00076	988	0.00288	988	0.0023	988	0.00227	988	0.0022	988	0.00212	988	0.00201	988	0.00195	988	0.00205
987	0.0007	987	0.00291	987	0.00223	987	0.00219	987	0.00224	987	0.0021	987	0.002	987	0.00204	987	0.00202
986	0.00071	986	0.00276	986	0.00222	986	0.00209	986	0.0021	986	0.00211	986	0.00193	986	0.00196	986	0.00198
985	0.00078	985	0.00287	985	0.00219	985	0.00216	985	0.00217	985	0.00206	985	0.00205	985	0.00192	985	0.00196
984	0.00072	984	0.00277	984	0.00224	984	0.00216	984	0.00209	984	0.00206	984	0.00202	984	0.00197	984	0.00192
983	0.00076	983	0.00295	983	0.00236	983	0.00234	983	0.00235	983	0.00224	983	0.00218	983	0.00218	983	0.0022
982	0.00059	982	0.00275	982	0.00222	982	0.00205	982	0.00201	982	0.00197	982	0.00178	982	0.00194	982	0.00191
981	0.00077	981	0.00304	981	0.00231	981	0.00241	981	0.00232	981	0.00231	981	0.00224	981	0.00209	981	0.00211
980	0.00078	980	0.00293	980	0.00222	980	0.00227	980	0.00227	980	0.00216	980	0.00211	980	0.00206	980	0.00199
979	0.00071	979	0.00295	979	0.0024	979	0.00233	979	0.00232	979	0.00222	979	0.00206	979	0.00198	979	0.00203
978	0.00071	978	0.00279	978	0.00217	978	0.00223	978	0.00214	978	0.0021	978	0.00212	978	0.00198	978	0.00204
977	0.00061	977	0.00291	977	0.00229	977	0.0022	977	0.00209	977	0.00206	977	0.00202	977	0.00204	977	0.00204
976	0.00072	976	0.00297	976	0.00235	976	0.0023	976	0.00229	976	0.00213	976	0.00207	976	0.00204	976	0.002
975	0.00065	975	0.00296	975	0.00226	975	0.00227	975	0.00217	975	0.00221	975	0.00213	975	0.00198	975	0.00214
974	0.00076	974	0.00299	974	0.00246	974	0.00232	974	0.00231	974	0.00227	974	0.0023	974	0.00217	974	0.00227
973	0.00053	973	0.00263	973	0.00209	973	0.00207	973	0.00203	973	0.00202	973	0.00206	973	0.00201	973	0.00197
972	0.00061	972	0.00297	972	0.00236	972	0.00233	972	0.00242	972	0.00216	972	0.00215	972	0.00231	972	0.00218
971	0.0005	971	0.00286	971	0.00225	971	0.00217	971	0.00218	971	0.00204	971	0.00207	971	0.00201	971	0.00202
970	0.00072	970	0.00304	970	0.0024	970	0.00247	970	0.0022	970	0.00223	970	0.00209	970	0.00226	970	0.00199
969	0.00043	969	0.00286	969	0.00226	969	0.00243	969	0.00211	969	0.00191	969	0.00197	969	0.00204	969	0.00189
968	0.00067	968	0.0029	968	0.00239	968	0.00231	968	0.00231	968	0.00208	968	0.00213	968	0.00211	968	0.00214
967	0.00073	967	0.00298	967	0.00245	967	0.00241	967	0.00235	967	0.00226	967	0.00217	967	0.00215	967	0.00203
966	0.00064	966	0.00287	966	0.00234	966	0.00217	966	0.00225	966	0.00211	966	0.00199	966	0.00203	966	0.00212
965	0.00076	965	0.00299	965	0.00235	965	0.0024	965	0.00228	965	0.00213	965	0.00216	965	0.00218	965	0.00222
964	0.00056	964	0.00299	964	0.00218	964	0.00223	964	0.00223	964	0.00214	964	0.002	964	0.00199	964	0.00196
963	0.00081	963	0.00307	963	0.00248	963	0.0025	963	0.00232	963	0.00233	963	0.00215	963	0.00216	963	0.00218
962	0.00051	962	0.00287	962	0.00229	962	0.00229	962	0.00224	962	0.00207	962	0.00195	962	0.00203	962	0.00193
961	0.00067	961	0.00301	961	0.00261	961	0.00261	961	0.00251	961	0.0024	961	0.00236	961	0.00219	961	0.00222
960	0.00064	960	0.00297	960	0.00227	960	0.00239	960	0.00226	960	0.00212	960	0.00206	960	0.00221	960	0.00197
959	0.00065	959	0.003	959	0.00243	959	0.00234	959	0.00235	959	0.00221	959	0.00207	959	0.00216	959	0.00218
958	0.00068	958	0.00302	958	0.00248	958	0.0024	958	0.00232	958	0.00216	958	0.0022	958	0.00215	958	0.00219
957	0.00059	957	0.00293	957	0.00252	957	0.00239	957	0.00237	957	0.00233	957	0.00222	957	0.00227	957	0.00215
956	0.00068	956	0.00301	956	0.00242	956	0.00242	956	0.00232	956	0.00233	956	0.00233	956	0.00229	956	0.00222
955	0.00057	955	0.00289	955	0.00237	955	0.00234	955	0.00232	955	0.00202	955	0.00213	955	0.00208	955	0.00213
954	0.00064	954	0.00302	954	0.0026	954	0.00253	954	0.00244	954	0.00235	954	0.00229	954	0.00222	954	0.00222
953	0.00073	953	0.00303	953	0.00249	953	0.00239	953	0.00246	953	0.00222	953	0.00226	953	0.00213	953	0.00232
952	0.00059	952	0.00328	952	0.0027	952	0.00256	952	0.00251	952	0.00253	952	0.00238	952	0.0024	952	0.00237
951	0.00043	951	0.00293	951	0.00242	951	0.00223	951	0.00225	951	0.00224	951	0.0022	951	0.00209	951	0.00211
950	0.00064	950	0.00306	950	0.00248	950	0.00243	950	0.00248	950	0.00231	950	0.00223	950	0.00229	950	0.00223
949	0.00061	949	0.00301	949	0.00255	949	0.00233	949	0.00242	949	0.00237	949	0.0022	949	0.00224	949	0.00222
948	0.00074	948	0.00302	948	0.00267	948	0.00242	948	0.00235	948	0.00224	948	0.00228	948	0.00218	948	0.00229
947	0.00064	947	0.00306	947	0.00253	947	0.0024	947	0.00246	947	0.00235	947	0.00228	947	0.0023	947	0.00232
946	0.00066	946	0.00302	946	0.00247	946	0.00246	946	0.00248	946	0.00242	946	0.00229	946	0.00225	946	0.0023
945	0.00057	945	0.00313	945	0.00257	945	0.00255	945	0.00254	945	0.00244	945	0.00235	945	0.00241	945	0.00228
944	0.00049	944	0.00305	944	0.00236	944	0.00217	944	0.00225	944	0.00226	944	0.00205	944	0.00205	944	0.00211
943	0.00091	943	0.00346	943	0.00275	943	0.00264	943	0.00265	943	0.00271	943	0.00258	943	0.00265	943	0.00255
942	0.00068	942	0.00331	942	0.00259	942	0.0026	942	0.00271	942	0.00255	942	0.00247	942	0.00253	942	0.00244
941	0.00076	941	0.00312	941	0.00259	941	0.00257	941	0.00255	941	0.00242	941	0.00236	941	0.00248	941	0.00244
940	0.00063	940	0.00312	940	0.0026	940	0.0025	940	0.00255	940	0.0023	940	0.00225	940	0.00221	940	0.00227
939	0.00081	939	0.00308	939	0.00261	939	0.00264	939	0.00263	939	0.0025	939	0.00255	939	0.00248	939	0.00252
938	0.00071	938	0.00319	938	0.00263	938	0.00259	938	0.00243	938	0.00257	938	0.00242	938	0.00228	938	0.00243
937	0.00071	937	0.00317	937	0.00259	937	0.00258	937	0.00261	937	0.00258	937	0.00242	937	0.00249	937	0.00246
936	0.00078	936	0.00326	936	0.00274	936	0.00275	936	0.00278	936	0.00265	936	0.00255	936	0.00266	936	0.00256
935	0.00072	935	0.00317	935	0.00257	935	0.0026	935	0.00259	935	0.00255	935	0.0024	935	0.00236	935	0.00245
934	0.00052	934	0.00318	934	0.00272	934	0.00248	934	0.00249	934	0.00258	934	0.00238	934	0.00233	934	0.00244
933	0.000599	933	0.00322	933	0.00264	933	0.00261	933	0.00269	933	0.00257	933	0.00257	933	0.00239	933	0.00242
932	0.00083	932	0.00345	932	0.0028	932	0.00285	932	0.00272	932	0.0028	932	0.0028	932	0.00258	932	0.00282
931	0.00082	931	0.00331	931	0.0027	931	0.00261	931	0.00258	931	0.0026	931	0.00249	931	0.00253	931	0.00264
930	0.00064	930	0.00325	930	0.00279	930	0.00276	930	0.00259	930	0.00266	930	0.00252	930	0.00251	930	0.00268
929	0.00069	929	0.00333	929	0.00261	929	0.00257	929	0.0026	929	0.00259	929	0.00248	929	0.00252	929	0.00263
928	0.00071	928	0.00342	928	0.00278	928	0.00269	928	0.00267	928	0.00266	928	0.00259	928	0.00277	928	0.0026
927	0.0009	927	0.00355	927	0.00287	927	0.00271	927	0.00286	927	0.0029	927	0.00276	927	0.00272	927	0.00285
926	0.00068	926	0.00342	926	0.00273	926	0.0028	926	0.00277	926	0.00267	926	0.00266	926	0.00267	926	0.00269
925	0.00082	925	0.00358	925	0.00301	925	0.00292	925	0.00281	925	0.00284	925	0.00279	925	0.00282	925	0.00289
924	0.00078	924	0.00344	924	0.00279	924	0.00277	924	0.00271	924	0.00279	924	0.00275	924	0.00266	924	0.0028
923	0.00087	923	0.00359	923	0.00295	923	0.00287	923	0.00299	923	0.00289	923	0.00278	923	0.00288	923	0.00297
922	0.00082	922	0.00347	922	0.00288	922	0.00302	922	0.00284	922	0.00283	922	0.00284	922	0.00291	922	0.00283
921	0.000889	921	0.00365	921	0.00297	921	0.0031	921	0.00294	921	0.00295	921	0.00294	921	0.00295	921	0.00289
920	0.00083	920	0.00349	920	0.00291	920	0.00294	920	0.00296	920	0.00296	920	0.00287	920	0.00286	920	0.00291
919	0.00091	919	0.0036	919	0.00298	919	0.003	919	0.003	919	0.003	919	0.00299	919	0.0029	919	0.00299
918	0.00086	918	0.00355	918	0.00308	918	0.00299	918	0.00293	918	0.00297	918	0.00299	918	0.00293	918	0.00301
917	0.00094	917	0.00377	917	0.00316	917	0.00316	917	0.00304	917	0.00314	917	0.00308	917	0.00299	917	0.00314
916	0.00092	916	0.00367	916	0.0031	916	0.0031	916	0.00302	916	0.00314	916	0.00303	916	0.00306	916	0.00307
915	0.001	915	0.00386	915	0.00324	915	0.00341	915	0.00319	915	0.00324	915	0.00313	915	0.00318	915	0.00332
914	0.0008	914	0.00363	914	0.00295	914	0.00288	914	0.00301	914	0.00311	914	0.00295	914	0.00303	914	0.00314
913	0.00117	913	0.00409	913	0.00321	913	0.00331	913	0.0032	913	0.00343	913	0.00327	913	0.00342	913	0.00344
912	0.00082	912	0.00369	912	0.00303	912	0.00313	912	0.00302	912	0.00307	912	0.00307	912	0.00311	912	0.00328
911	0.00114	911	0.00405	911	0.00329	911	0.00335	911	0.00327	911	0.00339	911	0.00333	911	0.00345	911	0.00346
910	0.00105	910	0.00401	910	0.00328	910	0.00321	910	0.00313	910	0.00326	910	0.00324	910	0.0034	910	0.00339
909	0.0013	909	0.00408	909	0.00338	909	0.00344	909	0.00345	909	0.00344	909	0.00329	909	0.00353	909	0.0036
908	0.0011	908	0.00405	908	0.00339	908	0.00341	908	0.00338	908	0.00357	908	0.00334	908	0.00362	908	0.00363
907	0.00114	907	0.00408	907	0.00342	907	0.0034	907	0.00341	907	0.00347	907	0.00334	907	0.00357	907	0.00371
906	0.00132	906	0.00414	906	0.00359	906	0.00361	906	0.00355	906	0.00369	906	0.00369	906	0.00374	906	0.00379
905	0.00123	905	0.00398	905	0.00338	905	0.00342	905	0.0034	905	0.00338	905	0.00348	905	0.00355	905	0.00361
904	0.00152	904	0.0044	904	0.00364	904	0.00377	904	0.00373	904	0.00385	904	0.00393	904	0.00394	904	0.00415
903	0.00133	903	0.00416	903	0.00343	903	0.00346	903	0.0036	903	0.00363	903	0.00366	903	0.00379	903	0.00371
902	0.00161	902	0.00443	902	0.00375	902	0.00375	902	0.00372	902	0.00383	902	0.00375	902	0.00402	902	0.00411
901	0.00149	901	0.00434	901	0.0036	901	0.00376	901	0.00373	901	0.00386	901	0.00378	901	0.00394	901	0.00409
900	0.00159	900	0.00454	900	0.00383	900	0.00389	900	0.004	900	0.004	900	0.00403	900	0.00406	900	0.00418
899	0.00153	899	0.00453	899	0.00384	899	0.00391	899	0.00394	899	0.00397	899	0.00393	899	0.00411	899	0.00429
898	0.00163	898	0.00451	898	0.00396	898	0.00381	898	0.00399	898	0.00413	898	0.00404	898	0.00415	898	0.00445
897	0.00183	897	0.00475	897	0.00406	897	0.00414	897	0.00432	897	0.00438	897	0.00431	897	0.00448	897	0.00471
896	0.00188	896	0.00487	896	0.00415	896	0.00429	896	0.00426	896	0.00424	896	0.00439	896	0.00455	896	0.00467
895	0.00196	895	0.005	895	0.00425	895	0.00419	895	0.00446	895	0.00443	895	0.00454	895	0.00475	895	0.00489
894	0.00181	894	0.00478	894	0.00417	894	0.00417	894	0.00423	894	0.00454	894	0.00443	894	0.00457	894	0.00482
893	0.00203	893	0.0051	893	0.00436	893	0.00442	893	0.0045	893	0.00457	893	0.00468	893	0.0049	893	0.00518
892	0.00197	892	0.00512	892	0.0044	892	0.00437	892	0.00457	892	0.00461	892	0.0047	892	0.00495	892	0.00507
891	0.00202	891	0.0052	891	0.00439	891	0.00443	891	0.00469	891	0.00478	891	0.00482	891	0.00509	891	0.00523
890	0.00207	890	0.00526	890	0.00451	890	0.00454	890	0.00479	890	0.00487	890	0.00505	890	0.0052	890	0.00537
889	0.00237	889	0.00537	889	0.00464	889	0.00483	889	0.00502	889	0.0051	889	0.00518	889	0.00541	889	0.00555
888	0.00242	888	0.0055	888	0.0048	888	0.00482	888	0.00505	888	0.00521	888	0.00534	888	0.0054	888	0.00567
887	0.00251	887	0.00565	887	0.00495	887	0.00504	887	0.00528	887	0.00528	887	0.00556	887	0.00559	887	0.0059
886	0.00254	886	0.00585	886	0.00498	886	0.00511	886	0.00535	886	0.0054	886	0.00565	886	0.00575	886	0.00605
885	0.00268	885	0.00588	885	0.00518	885	0.00518	885	0.00543	885	0.00569	885	0.00585	885	0.00607	885	0.00637
884	0.00279	884	0.00578	884	0.00503	884	0.00528	884	0.00546	884	0.00559	884	0.00584	884	0.00604	884	0.00647
883	0.00294	883	0.00605	883	0.00542	883	0.00555	883	0.00581	883	0.00598	883	0.00617	883	0.00641	883	0.00674
882	0.00303	882	0.00619	882	0.00542	882	0.00576	882	0.00601	882	0.00602	882	0.00636	882	0.00662	882	0.00677
881	0.00323	881	0.00639	881	0.00561	881	0.0058	881	0.00617	881	0.00637	881	0.00653	881	0.00684	881	0.00715
880	0.00338	880	0.00641	880	0.00577	880	0.00596	880	0.00625	880	0.00656	880	0.00669	880	0.00692	880	0.0074
879	0.00356	879	0.00665	879	0.00594	879	0.00614	879	0.00648	879	0.00677	879	0.00693	879	0.00733	879	0.00756
878	0.0036	878	0.00679	878	0.0061	878	0.00634	878	0.00676	878	0.00693	878	0.00717	878	0.00739	878	0.00774
877	0.00393	877	0.00709	877	0.00637	877	0.00652	877	0.00689	877	0.00717	877	0.00746	877	0.0077	877	0.00815
876	0.00417	876	0.00733	876	0.00643	876	0.00678	876	0.00711	876	0.00747	876	0.00769	876	0.00809	876	0.00844
875	0.00429	875	0.0073	875	0.00658	875	0.00693	875	0.0074	875	0.00781	875	0.00789	875	0.00826	875	0.00874
874	0.00454	874	0.00769	874	0.00692	874	0.00726	874	0.00778	874	0.00781	874	0.00833	874	0.00864	874	0.00924
873	0.00492	873	0.008	873	0.00724	873	0.00738	873	0.00793	873	0.00824	873	0.0085	873	0.00884	873	0.00943
872	0.00521	872	0.00812	872	0.00748	872	0.00767	872	0.0082	872	0.00851	872	0.00875	872	0.00926	872	0.00983
871	0.00567	871	0.00852	871	0.00776	871	0.00804	871	0.00857	871	0.00884	871	0.00931	871	0.00971	871	0.01011
870	0.0059	870	0.00872	870	0.00809	870	0.00844	870	0.00884	870	0.00927	870	0.0095	870	0.01011	870	0.01051
869	0.00627	869	0.00897	869	0.00825	869	0.00874	869	0.0092	869	0.00958	869	0.01006	869	0.01059	869	0.01108
868	0.00672	868	0.00939	868	0.00858	868	0.00894	868	0.00953	868	0.0099	868	0.01034	868	0.01093	868	0.01146
867	0.00709	867	0.00969	867	0.00897	867	0.00946	867	0.00999	867	0.01035	867	0.01088	867	0.01136	867	0.01197
866	0.00767	866	0.01014	866	0.0094	866	0.00982	866	0.01042	866	0.01074	866	0.01135	866	0.01186	866	0.0125
865	0.00811	865	0.01074	865	0.01001	865	0.01023	865	0.01102	865	0.0114	865	0.0118	865	0.01257	865	0.0131
864	0.00843	864	0.01082	864	0.01004	864	0.01063	864	0.01116	864	0.01169	864	0.01224	864	0.01284	864	0.01353
863	0.00913	863	0.01146	863	0.01076	863	0.01128	863	0.01194	863	0.01246	863	0.01306	863	0.01375	863	0.01444
862	0.00959	862	0.01188	862	0.01128	862	0.01169	862	0.01245	862	0.01306	862	0.01368	862	0.01429	862	0.01495
861	0.01031	861	0.01257	861	0.01203	861	0.01251	861	0.01311	861	0.01377	861	0.01435	861	0.01509	861	0.01583
860	0.01102	860	0.01325	860	0.01248	860	0.01316	860	0.01384	860	0.01451	860	0.01511	860	0.0159	860	0.01661
859	0.01177	859	0.01374	859	0.01321	859	0.01373	859	0.01456	859	0.01531	859	0.01581	859	0.01669	859	0.01748
858	0.01254	858	0.01446	858	0.01393	858	0.01448	858	0.01523	858	0.01595	858	0.01666	858	0.01758	858	0.01831
857	0.01346	857	0.01516	857	0.01475	857	0.01534	857	0.01608	857	0.017	857	0.01774	857	0.01865	857	0.01939
856	0.01442	856	0.01631	856	0.01563	856	0.0163	856	0.01706	856	0.01794	856	0.01867	856	0.01974	856	0.02037
855	0.01549	855	0.01718	855	0.01649	855	0.01716	855	0.01803	855	0.01904	855	0.01981	855	0.02069	855	0.02162
854	0.01669	854	0.01827	854	0.01751	854	0.01824	854	0.01921	854	0.02016	854	0.02104	854	0.02199	854	0.02278
853	0.01804	853	0.01921	853	0.01842	853	0.01925	853	0.02034	853	0.02128	853	0.02213	853	0.02311	853	0.02406
852	0.01943	852	0.02034	852	0.01961	852	0.0205	852	0.02152	852	0.02255	852	0.02347	852	0.02442	852	0.02544
851	0.02104	851	0.02174	851	0.0209	851	0.02173	851	0.02285	851	0.02389	851	0.0249	851	0.02597	851	0.02686
850	0.02266	850	0.023	850	0.0221	850	0.02311	850	0.02426	850	0.02543	850	0.02633	850	0.02744	850	0.02851
849	0.02461	849	0.02457	849	0.02379	849	0.02471	849	0.02592	849	0.02699	849	0.02814	849	0.02937	849	0.03019
848	0.02647	848	0.02612	848	0.02526	848	0.02637	848	0.02756	848	0.02883	848	0.0299	848	0.03093	848	0.03207
847	0.02886	847	0.02807	847	0.02702	847	0.0281	847	0.02938	847	0.03058	847	0.03181	847	0.03306	847	0.03408
846	0.03124	846	0.02992	846	0.02883	846	0.03002	846	0.03141	846	0.03276	846	0.0339	846	0.03504	846	0.03626
845	0.03381	845	0.03197	845	0.03092	845	0.03222	845	0.03347	845	0.03502	845	0.0361	845	0.03736	845	0.03857
844	0.03676	844	0.0343	844	0.03319	844	0.0344	844	0.03581	844	0.0373	844	0.03846	844	0.03984	844	0.04107
843	0.0398	843	0.03671	843	0.03538	843	0.03677	843	0.03815	843	0.03983	843	0.041	843	0.04243	843	0.0436
842	0.04312	842	0.03943	842	0.03802	842	0.03943	842	0.04095	842	0.04259	842	0.04393	842	0.04532	842	0.04648
841	0.04687	841	0.04238	841	0.04077	841	0.0422	841	0.04373	841	0.04551	841	0.04696	841	0.04829	841	0.04962
840	0.05101	840	0.04562	840	0.04387	840	0.04538	840	0.04692	840	0.0487	840	0.0501	840	0.05157	840	0.05282
839	0.05536	839	0.049	839	0.04712	839	0.04869	839	0.05031	839	0.05222	839	0.05358	839	0.0551	839	0.05636
838	0.06005	838	0.05284	838	0.05065	838	0.05237	838	0.05404	838	0.05593	838	0.05748	838	0.05891	838	0.06017
837	0.06518	837	0.05691	837	0.05448	837	0.0561	837	0.05788	837	0.05992	837	0.06133	837	0.06301	837	0.0642
836	0.07067	836	0.06121	836	0.05866	836	0.06023	836	0.06208	836	0.06427	836	0.06561	836	0.06734	836	0.06857
835	0.07692	835	0.06609	835	0.06321	835	0.06489	835	0.06691	835	0.069	835	0.07051	835	0.07206	835	0.07333
834	0.08341	834	0.07108	834	0.06799	834	0.0698	834	0.07169	834	0.07386	834	0.07545	834	0.07703	834	0.07829
833	0.09054	833	0.07669	833	0.07333	833	0.07513	833	0.07707	833	0.07921	833	0.08072	833	0.08248	833	0.08365
832	0.09801	832	0.08245	832	0.07889	832	0.08066	832	0.08259	832	0.08486	832	0.08649	832	0.08809	832	0.08914
831	0.10624	831	0.08866	831	0.08485	831	0.08671	831	0.08871	831	0.09101	831	0.09259	831	0.09428	831	0.09526
830	0.11529	830	0.09589	830	0.0917	830	0.0934	830	0.09537	830	0.09773	830	0.09926	830	0.10094	830	0.10191
829	0.12487	829	0.10334	829	0.09877	829	0.10045	829	0.10247	829	0.10502	829	0.10638	829	0.10796	829	0.10883
828	0.13529	828	0.1116	828	0.10653	828	0.1083	828	0.11019	828	0.11263	828	0.11402	828	0.11572	828	0.11634
827	0.14623	827	0.12017	827	0.11466	827	0.11631	827	0.11813	827	0.12063	827	0.12191	827	0.1236	827	0.12423
826	0.15839	826	0.1298	826	0.12393	826	0.12543	826	0.12715	826	0.12981	826	0.13087	826	0.13258	826	0.13302
825	0.17087	825	0.13976	825	0.13297	825	0.13464	825	0.13643	825	0.13882	825	0.1401	825	0.1414	825	0.14182
824	0.18476	824	0.15082	824	0.14354	824	0.14498	824	0.14657	824	0.14911	824	0.15005	824	0.15141	824	0.15154
823	0.19905	823	0.1621	823	0.15418	823	0.15561	823	0.15704	823	0.15964	823	0.16036	823	0.16174	823	0.16164
822	0.21469	822	0.17496	822	0.16614	822	0.16732	822	0.16869	822	0.17114	822	0.17178	822	0.17296	822	0.1725
821	0.23138	821	0.18834	821	0.17861	821	0.17961	821	0.18088	821	0.18336	821	0.18375	821	0.18475	821	0.18406
820	0.24923	820	0.2028	820	0.19227	820	0.19313	820	0.19396	820	0.19648	820	0.19664	820	0.19736	820	0.19639
819	0.2683	819	0.21838	819	0.20695	819	0.20743	819	0.20829	819	0.21049	819	0.21036	819	0.21108	819	0.20977
818	0.2884	818	0.23469	818	0.22224	818	0.22264	818	0.223	818	0.22507	818	0.22471	818	0.225	818	0.22342
817	0.31003	817	0.25266	817	0.23911	817	0.23905	817	0.23923	817	0.24112	817	0.24033	817	0.24042	817	0.23856
816	0.33189	816	0.27073	816	0.25633	816	0.2559	816	0.25564	816	0.25748	816	0.2563	816	0.25627	816	0.25374
815	0.35611	815	0.29102	815	0.27525	815	0.2744	815	0.27397	815	0.27537	815	0.2738	815	0.27334	815	0.27047
814	0.38045	814	0.31147	814	0.29445	814	0.29331	814	0.29241	814	0.29366	814	0.29152	814	0.29078	814	0.28755
813	0.40699	813	0.33394	813	0.31555	813	0.31385	813	0.3126	813	0.3135	813	0.31089	813	0.30964	813	0.3059
812	0.43413	812	0.35705	812	0.3375	812	0.33523	812	0.33335	812	0.334	812	0.33076	812	0.32904	812	0.32474
811	0.46277	811	0.38187	811	0.36069	811	0.35783	811	0.35547	811	0.35576	811	0.35187	811	0.34971	811	0.34487
810	0.49299	810	0.40781	810	0.38535	810	0.38178	810	0.37905	810	0.37853	810	0.37427	810	0.37138	810	0.36597
809	0.52397	809	0.43519	809	0.41113	809	0.40675	809	0.40334	809	0.40237	809	0.39731	809	0.39389	809	0.38778
808	0.55698	808	0.46438	808	0.43881	808	0.43364	808	0.42943	808	0.42807	808	0.422	808	0.41811	808	0.41135
807	0.5899	807	0.49343	807	0.46655	807	0.46053	807	0.45561	807	0.45354	807	0.44693	807	0.4422	807	0.4345
806	0.62549	806	0.52538	806	0.49698	806	0.48986	806	0.48429	806	0.48159	806	0.4739	806	0.46857	806	0.4602
805	0.65996	805	0.5569	805	0.52661	805	0.51852	805	0.51242	805	0.50876	805	0.50026	805	0.49424	805	0.48487
804	0.69727	804	0.59095	804	0.55908	804	0.55037	804	0.54297	804	0.53874	804	0.52921	804	0.52241	804	0.51236
803	0.73393	803	0.62514	803	0.59176	803	0.58192	803	0.57372	803	0.5686	803	0.55833	803	0.5504	803	0.53926
802	0.77285	802	0.66176	802	0.62667	802	0.61582	802	0.60671	802	0.60073	802	0.5893	802	0.58049	802	0.56843
801	0.81249	801	0.69935	801	0.6627	801	0.65056	801	0.64052	801	0.63367	801	0.62103	801	0.61137	801	0.59823
800	0.85298	800	0.73813	800	0.7001	800	0.68675	800	0.6756	800	0.66768	800	0.65397	800	0.64325	800	0.62919
799	0.89542	799	0.77906	799	0.7393	799	0.72472	799	0.71256	799	0.70349	799	0.68868	799	0.6769	799	0.66162
798	0.93689	798	0.81909	798	0.77859	798	0.76253	798	0.74945	798	0.73911	798	0.72305	798	0.7101	798	0.69393
797	0.9796	797	0.86211	797	0.81973	797	0.80232	797	0.78772	797	0.77656	797	0.75891	797	0.74502	797	0.72769
796	1.02068	796	0.90373	796	0.86024	796	0.84131	796	0.82563	796	0.81317	796	0.79455	796	0.77929	796	0.76059
795	1.06523	795	0.94873	795	0.9042	795	0.88408	795	0.86684	795	0.85346	795	0.83311	795	0.81678	795	0.79712
794	1.11287	794	0.99716	794	0.95154	794	0.92966	794	0.91146	794	0.89659	794	0.87498	794	0.85739	794	0.83656
793	1.15706	793	1.04318	793	0.99646	793	0.97358	793	0.95352	793	0.93748	793	0.91465	793	0.89571	793	0.87354
792	1.20032	792	1.08884	792	1.04131	792	1.01706	792	0.9957	792	0.97827	792	0.95442	792	0.93388	792	0.91053
791	1.24419	791	1.13517	791	1.08699	791	1.06113	791	1.0388	791	1.0201	791	0.99439	791	0.97266	791	0.94829
790	1.288	790	1.18245	790	1.13292	790	1.10584	790	1.08204	790	1.06186	790	1.03525	790	1.01232	790	0.98688
789	1.33044	789	1.22832	789	1.17856	789	1.15031	789	1.12509	789	1.10355	789	1.07531	789	1.05114	789	1.02443
788	1.37322	788	1.27566	788	1.22572	788	1.19584	788	1.16904	788	1.1463	788	1.11707	788	1.09121	788	1.06373
787	1.41422	787	1.32063	787	1.27075	787	1.2395	787	1.21192	787	1.18723	787	1.15724	787	1.12997	787	1.10142
786	1.45529	786	1.36685	786	1.31669	786	1.28462	786	1.25492	786	1.23015	786	1.19782	786	1.16948	786	1.13995
785	1.49411	785	1.41122	785	1.36112	785	1.32725	785	1.29659	785	1.27075	785	1.23745	785	1.20818	785	1.17718
784	1.53354	784	1.45485	784	1.40566	784	1.37082	784	1.33967	784	1.312	784	1.2778	784	1.24685	784	1.21558
783	1.57076	783	1.49779	783	1.44862	783	1.41356	783	1.38061	783	1.35199	783	1.31666	783	1.28491	783	1.25272
782	1.60697	782	1.54019	782	1.49149	782	1.45473	782	1.42112	782	1.39142	782	1.35493	782	1.3223	782	1.28967
781	1.64262	781	1.58053	781	1.53274	781	1.49548	781	1.46083	781	1.43057	781	1.39302	781	1.35937	781	1.32607
780	1.67528	780	1.61917	780	1.57264	780	1.53505	780	1.49922	780	1.4672	780	1.42947	780	1.39477	780	1.36083
779	1.70707	779	1.65669	779	1.61069	779	1.57326	779	1.5368	779	1.50405	779	1.46568	779	1.43022	779	1.39615
778	1.73606	778	1.69128	778	1.64687	778	1.6071	778	1.57112	778	1.53793	778	1.49885	778	1.46249	778	1.42832
777	1.7657	777	1.72656	777	1.6817	777	1.64289	777	1.60618	777	1.57213	777	1.53315	777	1.49537	777	1.46112
776	1.79003	776	1.75699	776	1.7127	776	1.6748	776	1.6367	776	1.60218	776	1.56273	776	1.52515	776	1.49042
775	1.81455	775	1.78566	775	1.74371	775	1.70521	775	1.66752	775	1.63279	775	1.59302	775	1.55527	775	1.52036
774	1.83642	774	1.81192	774	1.77136	774	1.7332	774	1.69524	774	1.65982	774	1.62026	774	1.58183	774	1.54783
773	1.85525	773	1.83702	773	1.79785	773	1.75941	773	1.72105	773	1.68613	773	1.64593	773	1.60823	773	1.57383
772	1.87329	772	1.85728	772	1.81986	772	1.78149	772	1.74473	772	1.70975	772	1.66942	772	1.6316	772	1.59746
771	1.88791	771	1.87761	771	1.84032	771	1.80359	771	1.76633	771	1.73081	771	1.69184	771	1.65322	771	1.61996
770	1.90013	770	1.89457	770	1.86067	770	1.82316	770	1.78661	770	1.75092	770	1.71248	770	1.67424	770	1.64147
769	1.91199	769	1.91051	769	1.87616	769	1.83994	769	1.8036	769	1.76929	769	1.73093	769	1.69243	769	1.66051
768	1.92109	768	1.92411	768	1.89197	768	1.85513	768	1.8201	768	1.78626	768	1.74887	768	1.71107	768	1.68004
767	1.9303	767	1.93619	767	1.90607	767	1.87182	767	1.83658	767	1.80361	767	1.76611	767	1.7288	767	1.69895
766	1.93675	766	1.94893	766	1.92024	766	1.88533	766	1.85318	766	1.81905	766	1.78232	766	1.74605	766	1.71636
765	1.94233	765	1.95731	765	1.93084	765	1.89664	765	1.86469	765	1.83179	765	1.79723	765	1.76052	765	1.73215
764	1.94581	764	1.9636	764	1.93871	764	1.90805	764	1.87441	764	1.84244	764	1.80901	764	1.77437	764	1.74739
763	1.94408	763	1.96623	763	1.94329	763	1.91094	763	1.88153	763	1.85024	763	1.81708	763	1.78224	763	1.75662
762	1.93774	762	1.96396	762	1.9422	762	1.91433	762	1.88395	762	1.85326	762	1.82056	762	1.78773	762	1.76304
761	1.93152	761	1.95807	761	1.93974	761	1.91113	761	1.88212	761	1.85378	761	1.82282	761	1.79076	761	1.76766
760	1.92116	760	1.95054	760	1.93324	760	1.90761	760	1.87945	760	1.85147	760	1.82211	760	1.79196	760	1.77027
759	1.9096	759	1.94158	759	1.92569	759	1.89987	759	1.87413	759	1.84732	759	1.82069	759	1.79009	759	1.77006
758	1.89459	758	1.92932	758	1.91416	758	1.89053	758	1.86711	758	1.84239	758	1.81553	758	1.78615	758	1.76806
757	1.87741	757	1.91398	757	1.90124	757	1.8797	757	1.85666	757	1.83253	757	1.80811	757	1.78091	757	1.76361
756	1.85873	756	1.89766	756	1.88572	756	1.86612	756	1.84448	756	1.8212	756	1.79899	756	1.77307	756	1.75784
755	1.83847	755	1.87734	755	1.8685	755	1.84947	755	1.82966	755	1.80819	755	1.7875	755	1.76278	755	1.74973
754	1.81547	754	1.8559	754	1.84822	754	1.83253	754	1.81297	754	1.79317	754	1.774	754	1.75176	754	1.73947
753	1.79034	753	1.83229	753	1.82571	753	1.81194	753	1.79359	753	1.77584	753	1.7584	753	1.73751	753	1.72722
752	1.76369	752	1.80533	752	1.80206	752	1.78841	752	1.7732	752	1.75603	752	1.74132	752	1.72137	752	1.71351
751	1.73591	751	1.77911	751	1.77675	751	1.76384	751	1.7512	751	1.73643	751	1.72262	751	1.70448	751	1.69786
750	1.70685	750	1.75055	750	1.74911	750	1.73911	750	1.72675	750	1.71362	750	1.70156	750	1.68559	750	1.68069
749	1.67712	749	1.72145	749	1.72172	749	1.71289	749	1.70185	749	1.69094	749	1.68119	749	1.66548	749	1.66261
748	1.6461	748	1.68911	748	1.69182	748	1.68479	748	1.67513	748	1.66504	748	1.65687	748	1.6442	748	1.64275
747	1.615	747	1.65917	747	1.66185	747	1.6564	747	1.64887	747	1.64063	747	1.63372	747	1.62244	747	1.62339
746	1.58262	746	1.62629	746	1.63113	746	1.62652	746	1.62116	746	1.61386	746	1.60853	746	1.59894	746	1.6009
745	1.55143	745	1.59455	745	1.59979	745	1.59706	745	1.59268	745	1.58639	745	1.58313	745	1.57507	745	1.5789
744	1.51806	744	1.5611	744	1.56726	744	1.56536	744	1.56177	744	1.55817	744	1.5563	744	1.5494	744	1.55524
743	1.48562	743	1.5282	743	1.53503	743	1.53474	743	1.5324	743	1.52958	743	1.52926	743	1.52427	743	1.53139
742	1.45313	742	1.49463	742	1.50254	742	1.50273	742	1.50234	742	1.5006	742	1.50121	742	1.49803	742	1.506
741	1.4204	741	1.46131	741	1.46965	741	1.47079	741	1.4717	741	1.47148	741	1.47365	741	1.47195	741	1.48145
740	1.38926	740	1.42925	740	1.43816	740	1.44071	740	1.44216	740	1.44341	740	1.44623	740	1.44625	740	1.45686
739	1.35776	739	1.39658	739	1.40603	739	1.4095	739	1.41183	739	1.41436	739	1.41819	739	1.41968	739	1.43086
738	1.32785	738	1.36603	738	1.37618	738	1.37979	738	1.38322	738	1.38638	738	1.39124	738	1.39418	738	1.40631
737	1.29799	737	1.33486	737	1.34536	737	1.34941	737	1.35399	737	1.35817	737	1.36397	737	1.36787	737	1.38055
736	1.26927	736	1.30554	736	1.31595	736	1.32073	736	1.32586	736	1.33075	736	1.33767	736	1.34241	736	1.35633
735	1.24096	735	1.27605	735	1.28661	735	1.29259	735	1.29751	735	1.3032	735	1.31074	735	1.31671	735	1.3312
734	1.21386	734	1.24767	734	1.25837	734	1.26414	734	1.27021	734	1.27675	734	1.2845	734	1.29153	734	1.30672
733	1.18767	733	1.22041	733	1.2313	733	1.23726	733	1.24332	733	1.25073	733	1.2593	733	1.26709	733	1.2826
732	1.16228	732	1.19417	732	1.20471	732	1.2112	732	1.21791	732	1.2254	732	1.23471	732	1.24268	732	1.25895
731	1.13862	731	1.16928	731	1.1796	731	1.18615	731	1.19345	731	1.20137	731	1.21077	731	1.21987	731	1.23617
730	1.11581	730	1.14506	730	1.1554	730	1.16209	730	1.16965	730	1.17775	730	1.1877	730	1.19681	730	1.21379
729	1.09452	729	1.12325	729	1.13325	729	1.13986	729	1.14739	729	1.15569	729	1.16588	729	1.17585	729	1.19255
728	1.07434	728	1.10098	728	1.11113	728	1.11782	728	1.12556	728	1.13401	728	1.14421	728	1.15439	728	1.17124
727	1.05539	727	1.08187	727	1.09143	727	1.09827	727	1.10558	727	1.11434	727	1.12449	727	1.13511	727	1.15193
726	1.03789	726	1.06259	726	1.07201	726	1.07871	726	1.08608	726	1.09482	726	1.10526	726	1.11588	726	1.1328
725	1.02147	725	1.04526	725	1.05397	725	1.06066	725	1.06778	725	1.07653	725	1.08702	725	1.0975	725	1.11455
724	1.00636	724	1.02901	724	1.03736	724	1.04346	724	1.05078	724	1.0594	724	1.0696	724	1.08043	724	1.09702
723	0.99254	723	1.01456	723	1.02236	723	1.02813	723	1.03499	723	1.04353	723	1.05339	723	1.06417	723	1.08055
722	0.98023	722	1.00103	722	1.00843	722	1.0137	722	1.02036	722	1.02843	722	1.0383	722	1.04861	722	1.06522
721	0.96887	721	0.98901	721	0.99556	721	1.00052	721	1.00706	721	1.01479	721	1.02413	721	1.03434	721	1.05033
720	0.95935	720	0.97826	720	0.98474	720	0.98917	720	0.99492	720	1.00235	720	1.01167	720	1.02159	720	1.03699
719	0.95057	719	0.9687	719	0.97442	719	0.9786	719	0.98363	719	0.99084	719	0.99944	719	1.00933	719	1.02402
718	0.94341	718	0.96083	718	0.9661	718	0.96949	718	0.97444	718	0.98093	718	0.98925	718	0.99861	718	1.01293
717	0.93693	717	0.95367	717	0.95826	717	0.96108	717	0.96545	717	0.9715	717	0.9792	717	0.98809	717	1.002
716	0.93169	716	0.94802	716	0.95185	716	0.95423	716	0.95794	716	0.96341	716	0.97084	716	0.97899	716	0.99239
715	0.92753	715	0.94325	715	0.94636	715	0.94815	715	0.9512	715	0.95631	715	0.96273	715	0.97069	715	0.98345
714	0.92451	714	0.93934	714	0.94207	714	0.94294	714	0.94559	714	0.94983	714	0.95592	714	0.96319	714	0.97532
713	0.92196	713	0.93636	713	0.93852	713	0.93887	713	0.94092	713	0.94446	713	0.94986	713	0.9566	713	0.96819
712	0.92058	712	0.93449	712	0.93566	712	0.9356	712	0.93684	712	0.93996	712	0.94447	712	0.95065	712	0.96151
711	0.91987	711	0.93338	711	0.934	711	0.93316	711	0.93354	711	0.93615	711	0.94013	711	0.94565	711	0.9559
710	0.9196	710	0.93286	710	0.93293	710	0.93131	710	0.93115	710	0.93297	710	0.93614	710	0.94101	710	0.95062
709	0.92006	709	0.93303	709	0.93262	709	0.93017	709	0.92931	709	0.93048	709	0.93314	709	0.93754	709	0.94609
708	0.92098	708	0.93376	708	0.93252	708	0.9296	708	0.92805	708	0.92863	708	0.93056	708	0.93399	708	0.94233
707	0.92185	707	0.93489	707	0.93295	707	0.92937	707	0.92745	707	0.92694	707	0.92852	707	0.93139	707	0.93894
706	0.9235	706	0.93638	706	0.93377	706	0.92946	706	0.92678	706	0.92599	706	0.92667	706	0.92909	706	0.93598
705	0.92528	705	0.93773	705	0.93491	705	0.92994	705	0.92655	705	0.92499	705	0.9253	705	0.92707	705	0.93323
704	0.92681	704	0.93946	704	0.93606	704	0.93061	704	0.92659	704	0.92447	704	0.9239	704	0.92506	704	0.93077
703	0.92863	703	0.94117	703	0.93741	703	0.93133	703	0.92678	703	0.92414	703	0.92319	703	0.92363	703	0.92865
702	0.93017	702	0.94276	702	0.93833	702	0.93169	702	0.9268	702	0.9236	702	0.92205	702	0.92208	702	0.92653
701	0.9314	701	0.94436	701	0.93961	701	0.93232	701	0.92703	701	0.92332	701	0.92106	701	0.92042	701	0.92464
700	0.93217	700	0.94506	700	0.9402	700	0.93266	700	0.92658	700	0.92268	700	0.92035	700	0.9192	700	0.92268
699	0.93286	699	0.94593	699	0.94078	699	0.93283	699	0.92624	699	0.9218	699	0.91882	699	0.91764	699	0.92056
698	0.93317	698	0.94635	698	0.94093	698	0.93261	698	0.92567	698	0.92077	698	0.91755	698	0.91557	698	0.91857
697	0.93286	697	0.94621	697	0.94054	697	0.93163	697	0.92467	697	0.91954	697	0.91597	697	0.91375	697	0.91595
696	0.93208	696	0.94546	696	0.9396	696	0.93055	696	0.92331	696	0.91763	696	0.91392	696	0.91171	696	0.91376
695	0.93062	695	0.94419	695	0.93816	695	0.92891	695	0.92138	695	0.91561	695	0.91156	695	0.90891	695	0.91067
694	0.92831	694	0.94229	694	0.93595	694	0.92657	694	0.91892	694	0.91299	694	0.90876	694	0.90583	694	0.90734
693	0.9256	693	0.93965	693	0.93305	693	0.92377	693	0.91599	693	0.90999	693	0.90551	693	0.90244	693	0.90389
692	0.92206	692	0.93606	692	0.92954	692	0.92009	692	0.91218	692	0.9061	692	0.90179	692	0.89839	692	0.89979
691	0.91774	691	0.93193	691	0.92545	691	0.91611	691	0.9081	691	0.90193	691	0.89759	691	0.89415	691	0.89535
690	0.91278	690	0.92707	690	0.9206	690	0.91107	690	0.90327	690	0.89696	690	0.8926	690	0.88941	690	0.89045
689	0.90723	689	0.9215	689	0.91512	689	0.90575	689	0.89796	689	0.89191	689	0.88725	689	0.88419	689	0.88525
688	0.90075	688	0.91515	688	0.9086	688	0.89945	688	0.89174	688	0.88574	688	0.88123	688	0.87832	688	0.87918
687	0.89377	687	0.90802	687	0.90173	687	0.89265	687	0.88497	687	0.87908	687	0.87488	687	0.87189	687	0.87313
686	0.88607	686	0.90021	686	0.89391	686	0.8852	686	0.87769	686	0.87203	686	0.86797	686	0.86512	686	0.86631
685	0.87771	685	0.89163	685	0.88595	685	0.87703	685	0.8698	685	0.86426	685	0.86032	685	0.85772	685	0.85902
684	0.86993	684	0.88391	684	0.87807	684	0.86937	684	0.86241	684	0.85709	684	0.85335	684	0.85072	684	0.85228
683	0.86045	683	0.87432	683	0.86851	683	0.86015	683	0.85331	683	0.84816	683	0.84471	683	0.84232	683	0.84431
682	0.8507	682	0.86432	682	0.85879	682	0.85051	682	0.84395	682	0.83922	682	0.83595	682	0.83396	682	0.83581
681	0.84023	681	0.85354	681	0.84823	681	0.84022	681	0.83406	681	0.82926	681	0.82659	681	0.82443	681	0.82651
680	0.82966	680	0.84313	680	0.83796	680	0.83002	680	0.82405	680	0.81943	680	0.81685	680	0.8152	680	0.81773
679	0.81883	679	0.83146	679	0.82648	679	0.81946	679	0.81332	679	0.80919	679	0.8067	679	0.80552	679	0.8079
678	0.80819	678	0.82044	678	0.81571	678	0.80833	678	0.80286	678	0.79894	678	0.79655	678	0.79594	678	0.79851
677	0.79682	677	0.80873	677	0.80393	677	0.79697	677	0.79203	677	0.78804	677	0.78629	677	0.78549	677	0.78844
676	0.78557	676	0.79731	676	0.79245	676	0.78582	676	0.7809	676	0.77744	676	0.77578	676	0.77529	676	0.77841
675	0.77435	675	0.78554	675	0.78093	675	0.77463	675	0.76963	675	0.76675	675	0.76503	675	0.76475	675	0.7681
674	0.76328	674	0.77398	674	0.76919	674	0.76317	674	0.75878	674	0.75561	674	0.75441	674	0.75428	674	0.75791
673	0.75254	673	0.76265	673	0.75813	673	0.75202	673	0.74797	673	0.74507	673	0.74404	673	0.74413	673	0.74794
672	0.7417	672	0.75138	672	0.74697	672	0.74106	672	0.73681	672	0.7343	672	0.73341	672	0.73362	672	0.73755
671	0.73153	671	0.74073	671	0.73621	671	0.73049	671	0.7266	671	0.72401	671	0.72337	671	0.72371	671	0.72788
670	0.72144	670	0.72995	670	0.72539	670	0.71975	670	0.71606	670	0.71359	670	0.71308	670	0.71354	670	0.71763
669	0.71181	669	0.72014	669	0.71572	669	0.71006	669	0.70631	669	0.70433	669	0.70348	669	0.70401	669	0.70822
668	0.7027	668	0.71025	668	0.70567	668	0.70017	668	0.69651	668	0.69431	668	0.69374	668	0.69464	668	0.69874
667	0.69407	667	0.70116	667	0.69645	667	0.69097	667	0.68741	667	0.68515	667	0.68478	667	0.68558	667	0.68993
666	0.68593	666	0.69236	666	0.6876	666	0.6822	666	0.67865	666	0.67641	666	0.67591	666	0.67672	666	0.681
665	0.67839	665	0.68425	665	0.67966	665	0.67408	665	0.67041	665	0.66827	665	0.66776	665	0.66846	665	0.67262
664	0.67167	664	0.67699	664	0.67207	664	0.6666	664	0.66278	664	0.66044	664	0.6599	664	0.66072	664	0.6647
663	0.66559	663	0.67052	663	0.6651	663	0.65966	663	0.65588	663	0.6534	663	0.65286	663	0.65326	663	0.65725
662	0.66032	662	0.66476	662	0.65917	662	0.6535	662	0.64967	662	0.647	662	0.64617	662	0.64697	662	0.65039
661	0.6556	661	0.65946	661	0.65363	661	0.64791	661	0.64389	661	0.6411	661	0.64016	661	0.6406	661	0.64412
660	0.6516	660	0.65514	660	0.64922	660	0.64344	660	0.63894	660	0.6361	660	0.63515	660	0.63527	660	0.63855
659	0.64841	659	0.65125	659	0.64511	659	0.63901	659	0.63467	659	0.63144	659	0.63025	659	0.62991	659	0.63305
658	0.64606	658	0.6488	658	0.64215	658	0.63584	658	0.63107	658	0.62771	658	0.62623	658	0.62576	658	0.62852
657	0.64409	657	0.64644	657	0.63965	657	0.63316	657	0.62827	657	0.62465	657	0.62265	657	0.62205	657	0.62453
656	0.64342	656	0.64523	656	0.6383	656	0.6314	656	0.62611	656	0.62232	656	0.62013	656	0.61912	656	0.62117
655	0.6433	655	0.64488	655	0.6375	655	0.63051	655	0.62486	655	0.6208	655	0.61834	655	0.61671	655	0.61862
654	0.644	654	0.64518	654	0.63755	654	0.63017	654	0.62422	654	0.61966	654	0.61695	654	0.61513	654	0.61661
653	0.64523	653	0.64637	653	0.63837	653	0.63067	653	0.6246	653	0.61955	653	0.61637	653	0.61408	653	0.61534
652	0.64727	652	0.64799	652	0.6399	652	0.63165	652	0.62524	652	0.62002	652	0.61648	652	0.61366	652	0.61434
651	0.64991	651	0.65052	651	0.64211	651	0.63365	651	0.627	651	0.62138	651	0.61699	651	0.61409	651	0.6146
650	0.65314	650	0.65384	650	0.6449	650	0.63629	650	0.62902	650	0.62323	650	0.61862	650	0.61514	650	0.61516
649	0.65699	649	0.65755	649	0.64863	649	0.63939	649	0.63179	649	0.62545	649	0.62048	649	0.61664	649	0.61615
648	0.66133	648	0.66186	648	0.65264	648	0.64316	648	0.63531	648	0.62849	648	0.62306	648	0.61887	648	0.61793
647	0.66616	647	0.66665	647	0.65736	647	0.64743	647	0.63924	647	0.63197	647	0.62618	647	0.62143	647	0.62015
646	0.67166	646	0.67216	646	0.66247	646	0.65244	646	0.64366	646	0.63619	646	0.63005	646	0.62488	646	0.62303
645	0.67721	645	0.67803	645	0.66801	645	0.65756	645	0.64868	645	0.64069	645	0.63406	645	0.6283	645	0.6262
644	0.6831	644	0.68416	644	0.67403	644	0.66321	644	0.65395	644	0.64559	644	0.6387	644	0.63264	644	0.63017
643	0.68934	643	0.69037	643	0.68023	643	0.66911	643	0.6595	643	0.65101	643	0.64362	643	0.63716	643	0.63441
642	0.69499	642	0.69652	642	0.68627	642	0.67511	642	0.66522	642	0.65602	642	0.6485	642	0.64172	642	0.63839
641	0.70153	641	0.70329	641	0.69276	641	0.68138	641	0.6712	641	0.66199	641	0.65392	641	0.64697	641	0.6433
640	0.70753	640	0.70962	640	0.69908	640	0.68749	640	0.67702	640	0.66739	640	0.6591	640	0.65189	640	0.64777
639	0.71367	639	0.71629	639	0.70568	639	0.69389	639	0.68318	639	0.67342	639	0.66502	639	0.65728	639	0.6528
638	0.71957	638	0.72268	638	0.71193	638	0.7	638	0.6892	638	0.67922	638	0.67058	638	0.66267	638	0.65785
637	0.72536	637	0.72862	637	0.71822	637	0.70618	637	0.69512	637	0.68519	637	0.67616	637	0.66806	637	0.66315
636	0.73063	636	0.73462	636	0.72416	636	0.71218	636	0.70096	636	0.69087	636	0.68158	636	0.67326	636	0.66823
635	0.73552	635	0.74004	635	0.72967	635	0.71769	635	0.70646	635	0.69619	635	0.68699	635	0.67841	635	0.67328
634	0.74006	634	0.74527	634	0.73479	634	0.72275	634	0.71173	634	0.70128	634	0.69222	634	0.6833	634	0.67825
633	0.74394	633	0.74945	633	0.73961	633	0.72729	633	0.71622	633	0.70599	633	0.69681	633	0.68806	633	0.68258
632	0.74728	632	0.75338	632	0.74342	632	0.73166	632	0.72058	632	0.71042	632	0.70112	632	0.69239	632	0.68687
631	0.75002	631	0.75669	631	0.74723	631	0.73534	631	0.7244	631	0.71423	631	0.70506	631	0.69628	631	0.691
630	0.75241	630	0.75936	630	0.75002	630	0.73851	630	0.72778	630	0.7176	630	0.70841	630	0.69973	630	0.69455
629	0.75369	629	0.76135	629	0.75241	629	0.74089	629	0.73028	629	0.72045	629	0.71155	629	0.70289	629	0.69769
628	0.75446	628	0.76245	628	0.75381	628	0.74266	628	0.73229	628	0.7227	628	0.71402	628	0.70537	628	0.70039
627	0.75451	627	0.76289	627	0.7545	627	0.74381	627	0.73371	627	0.72432	627	0.71569	627	0.70754	627	0.70272
626	0.75362	626	0.76257	626	0.75459	626	0.74412	626	0.73431	626	0.72514	626	0.71675	626	0.70896	626	0.70426
625	0.75206	625	0.76151	625	0.754	625	0.74369	625	0.73429	625	0.72555	625	0.71758	625	0.70981	625	0.7053
624	0.74968	624	0.75927	624	0.75237	624	0.74254	624	0.73351	624	0.72476	624	0.7172	624	0.70992	624	0.70594
623	0.74641	623	0.75649	623	0.7499	623	0.74059	623	0.73184	623	0.72356	623	0.7164	623	0.70954	623	0.70574
622	0.74263	622	0.75304	622	0.74691	622	0.73777	622	0.72943	622	0.72161	622	0.7148	622	0.70855	622	0.70494
621	0.73802	621	0.7487	621	0.74285	621	0.73447	621	0.72643	621	0.71908	621	0.71266	621	0.70656	621	0.70345
620	0.73288	620	0.74369	620	0.7384	620	0.7302	620	0.72282	620	0.71606	620	0.70992	620	0.70414	620	0.7016
619	0.72686	619	0.7379	619	0.73307	619	0.72532	619	0.71823	619	0.7118	619	0.7061	619	0.70102	619	0.69878
618	0.72009	618	0.73149	618	0.72689	618	0.71965	618	0.71312	618	0.70706	618	0.70211	618	0.69716	618	0.69547
617	0.71283	617	0.72427	617	0.72023	617	0.71351	617	0.70743	617	0.70184	617	0.69712	617	0.69281	617	0.69144
616	0.70503	616	0.71656	616	0.71272	616	0.70641	616	0.70082	616	0.69569	616	0.69147	616	0.68764	616	0.68669
615	0.69646	615	0.7082	615	0.70501	615	0.69922	615	0.69382	615	0.68934	615	0.68549	615	0.68224	615	0.68164
614	0.68798	614	0.69957	614	0.69642	614	0.69113	614	0.68637	614	0.6821	614	0.67891	614	0.67609	614	0.676
613	0.67884	613	0.69068	613	0.68776	613	0.68298	613	0.67872	613	0.67497	613	0.67199	613	0.66965	613	0.66996
612	0.66939	612	0.6811	612	0.67871	612	0.67405	612	0.67014	612	0.66681	612	0.66444	612	0.66247	612	0.66325
611	0.65972	611	0.67147	611	0.66954	611	0.66504	611	0.66149	611	0.65845	611	0.65644	611	0.65491	611	0.65646
610	0.64966	610	0.66131	610	0.65932	610	0.65554	610	0.65235	610	0.64975	610	0.64815	610	0.64712	610	0.64885
609	0.63967	609	0.65098	609	0.64955	609	0.64582	609	0.64317	609	0.64092	609	0.63949	609	0.63891	609	0.64107
608	0.62959	608	0.64078	608	0.63946	608	0.63625	608	0.63361	608	0.63177	608	0.631	608	0.63042	608	0.63281
607	0.61955	607	0.63054	607	0.62945	607	0.62635	607	0.62391	607	0.6225	607	0.62189	607	0.62194	607	0.62451
606	0.60957	606	0.62045	606	0.6193	606	0.61652	606	0.61451	606	0.61315	606	0.61284	606	0.61317	606	0.61604
605	0.59978	605	0.61029	605	0.60934	605	0.60679	605	0.60513	605	0.60397	605	0.60377	605	0.6044	605	0.60765
604	0.59031	604	0.60039	604	0.59967	604	0.59711	604	0.59548	604	0.59467	604	0.59474	604	0.59555	604	0.59898
603	0.58074	603	0.59085	603	0.58999	603	0.5877	603	0.58616	603	0.58543	603	0.58573	603	0.58675	603	0.59032
602	0.57158	602	0.58132	602	0.58054	602	0.57845	602	0.57691	602	0.5763	602	0.57685	602	0.57785	602	0.58151
601	0.56252	601	0.57188	601	0.57119	601	0.56918	601	0.56784	601	0.56719	601	0.5679	601	0.56902	601	0.57274
600	0.55389	600	0.56282	600	0.56225	600	0.56006	600	0.55877	600	0.55849	600	0.55899	600	0.56049	600	0.5643
599	0.54516	599	0.55405	599	0.55324	599	0.55114	599	0.54997	599	0.54957	599	0.55029	599	0.55178	599	0.55568
598	0.53719	598	0.54586	598	0.54494	598	0.54281	598	0.54167	598	0.54124	598	0.54183	598	0.54347	598	0.54728
597	0.52939	597	0.53781	597	0.53669	597	0.53472	597	0.53332	597	0.53307	597	0.53357	597	0.53522	597	0.53908
596	0.5219	596	0.52999	596	0.52876	596	0.52668	596	0.52536	596	0.52491	596	0.52554	596	0.52718	596	0.531
595	0.51466	595	0.52266	595	0.52124	595	0.51904	595	0.51765	595	0.51715	595	0.51798	595	0.51933	595	0.52318
594	0.50802	594	0.51559	594	0.51423	594	0.5118	594	0.51039	594	0.50995	594	0.51061	594	0.51186	594	0.5155
593	0.50166	593	0.50905	593	0.50746	593	0.50497	593	0.50358	593	0.50284	593	0.50353	593	0.50466	593	0.50843
592	0.49543	592	0.50259	592	0.50084	592	0.49837	592	0.49691	592	0.49601	592	0.49658	592	0.49781	592	0.5012
591	0.48972	591	0.49668	591	0.49471	591	0.49216	591	0.4906	591	0.48969	591	0.48986	591	0.49079	591	0.49447
590	0.48415	590	0.49089	590	0.489	590	0.48622	590	0.48434	590	0.48346	590	0.48353	590	0.4843	590	0.48786
589	0.47897	589	0.48544	589	0.48334	589	0.48052	589	0.47862	589	0.4773	589	0.4776	589	0.47821	589	0.48149
588	0.47375	588	0.47994	588	0.47765	588	0.47489	588	0.47275	588	0.47139	588	0.47132	588	0.47209	588	0.47512
587	0.46876	587	0.47483	587	0.47261	587	0.46955	587	0.46736	587	0.46587	587	0.4657	587	0.46633	587	0.46921
586	0.46408	586	0.4702	586	0.46773	586	0.46448	586	0.46225	586	0.46092	586	0.46038	586	0.46078	586	0.46355
585	0.45953	585	0.46564	585	0.46302	585	0.45969	585	0.4574	585	0.45575	585	0.45524	585	0.45538	585	0.45803
584	0.45514	584	0.46079	584	0.45816	584	0.45489	584	0.45237	584	0.45071	584	0.45025	584	0.45017	584	0.45266
583	0.45097	583	0.45678	583	0.45394	583	0.45046	583	0.44799	583	0.4461	583	0.4453	583	0.44534	583	0.44753
582	0.44696	582	0.45236	582	0.44944	582	0.44589	582	0.44341	582	0.44136	582	0.44058	582	0.44037	582	0.44259
581	0.44273	581	0.44812	581	0.44529	581	0.44153	581	0.43894	581	0.43688	581	0.43594	581	0.43554	581	0.43756
580	0.43872	580	0.44391	580	0.44085	580	0.43733	580	0.43454	580	0.43246	580	0.43137	580	0.43112	580	0.43291
579	0.43462	579	0.43983	579	0.43663	579	0.43305	579	0.4302	579	0.42803	579	0.42707	579	0.42644	579	0.42817
578	0.4306	578	0.43559	578	0.43251	578	0.42888	578	0.42595	578	0.42372	578	0.42258	578	0.422	578	0.42358
577	0.42675	577	0.43175	577	0.42858	577	0.42478	577	0.42189	577	0.41961	577	0.41823	577	0.41774	577	0.41926
576	0.42261	576	0.4277	576	0.42436	576	0.42072	576	0.41777	576	0.41535	576	0.41416	576	0.41343	576	0.41484
575	0.41888	575	0.42363	575	0.42026	575	0.41666	575	0.41369	575	0.41125	575	0.40998	575	0.40905	575	0.41054
574	0.41495	574	0.41971	574	0.41647	574	0.41272	574	0.40981	574	0.40745	574	0.40601	574	0.40533	574	0.40657
573	0.41115	573	0.41582	573	0.41254	573	0.40872	573	0.40579	573	0.40332	573	0.40188	573	0.4011	573	0.40232
572	0.40731	572	0.41173	572	0.40849	572	0.40479	572	0.40182	572	0.39947	572	0.39795	572	0.3973	572	0.39844
571	0.4037	571	0.40799	571	0.4048	571	0.40104	571	0.39814	571	0.39587	571	0.39425	571	0.39351	571	0.39448
570	0.40008	570	0.4042	570	0.40084	570	0.39736	570	0.3942	570	0.39174	570	0.39025	570	0.38939	570	0.39047
569	0.39661	569	0.40055	569	0.39719	569	0.39357	569	0.39054	569	0.38815	569	0.38661	569	0.3858	569	0.38672
568	0.39307	568	0.39672	568	0.39341	568	0.38984	568	0.38685	568	0.38443	568	0.38277	568	0.38194	568	0.3829
567	0.38978	567	0.3934	567	0.3899	567	0.38619	567	0.38321	567	0.38064	567	0.3793	567	0.37839	567	0.37918
566	0.38687	566	0.39012	566	0.38661	566	0.38288	566	0.37977	566	0.3774	566	0.37592	566	0.37491	566	0.37585
565	0.38361	565	0.38705	565	0.38336	565	0.37965	565	0.37654	565	0.37414	565	0.37252	565	0.37147	565	0.37226
564	0.38109	564	0.38416	564	0.38029	564	0.37652	564	0.3734	564	0.37078	564	0.36934	564	0.36819	564	0.36913
563	0.37873	563	0.38144	563	0.3777	563	0.37386	563	0.37053	563	0.36811	563	0.36647	563	0.36511	563	0.366
562	0.3767	562	0.37908	562	0.37536	562	0.37129	562	0.36793	562	0.36542	562	0.36342	562	0.36238	562	0.36313
561	0.37518	561	0.37705	561	0.37329	561	0.36896	561	0.36572	561	0.36285	561	0.36113	561	0.35986	561	0.36021
560	0.37365	560	0.37555	560	0.37143	560	0.36715	560	0.36353	560	0.36066	560	0.3587	560	0.35731	560	0.35789
559	0.37236	559	0.37375	559	0.36925	559	0.36478	559	0.36132	559	0.35814	559	0.356	559	0.35452	559	0.35473
558	0.37215	558	0.37306	558	0.36845	558	0.36376	558	0.35997	558	0.35665	558	0.35445	558	0.35267	558	0.35279
557	0.37222	557	0.37288	557	0.36792	557	0.36303	557	0.35904	557	0.35543	557	0.35304	557	0.35108	557	0.35103
556	0.37315	556	0.37344	556	0.36805	556	0.36298	556	0.35863	556	0.35486	556	0.3522	556	0.35003	556	0.3497
555	0.37472	555	0.37442	555	0.36872	555	0.36324	555	0.35874	555	0.35467	555	0.35171	555	0.34933	555	0.34874
554	0.37699	554	0.37627	554	0.37017	554	0.36437	554	0.35926	554	0.35508	554	0.35163	554	0.34903	554	0.34809
553	0.37995	553	0.37868	553	0.37203	553	0.36589	553	0.36046	553	0.35564	553	0.35226	553	0.34926	553	0.34811
552	0.38365	552	0.38184	552	0.37464	552	0.36807	552	0.36222	552	0.35714	552	0.35307	552	0.3499	552	0.34832
551	0.38848	551	0.38609	551	0.37841	551	0.3713	551	0.3649	551	0.3594	551	0.3549	551	0.35121	551	0.34941
550	0.39401	550	0.39111	550	0.38268	550	0.375	550	0.36824	550	0.36218	550	0.35728	550	0.353	550	0.35081
549	0.40021	549	0.39679	549	0.38783	549	0.37944	549	0.37205	549	0.36561	549	0.35998	549	0.35539	549	0.35283
548	0.40747	548	0.40325	548	0.39365	548	0.38476	548	0.37671	548	0.36965	548	0.36361	548	0.35845	548	0.3552
547	0.41557	547	0.41063	547	0.40023	547	0.39059	547	0.38216	547	0.37435	547	0.36789	547	0.36195	547	0.35836
546	0.42417	546	0.41857	546	0.40757	546	0.3972	546	0.38799	546	0.37954	546	0.37246	546	0.36602	546	0.36187
545	0.43375	545	0.42732	545	0.41576	545	0.40466	545	0.39471	545	0.38562	545	0.37782	545	0.37081	545	0.36607
544	0.44398	544	0.4369	544	0.4243	544	0.4127	544	0.40207	544	0.39231	544	0.38376	544	0.37609	544	0.37092
543	0.4554	543	0.44755	543	0.43429	543	0.42176	543	0.41042	543	0.3998	543	0.39074	543	0.38238	543	0.37633
542	0.46682	542	0.45839	542	0.44414	542	0.43092	542	0.41881	542	0.40769	542	0.39771	542	0.38871	542	0.38226
541	0.47902	541	0.46998	541	0.45496	541	0.44115	541	0.42825	541	0.41644	541	0.40576	541	0.39614	541	0.38901
540	0.49145	540	0.48173	540	0.46614	540	0.45143	540	0.43797	540	0.42527	540	0.41399	540	0.40347	540	0.3958
539	0.50426	539	0.49405	539	0.47769	539	0.46241	539	0.44826	539	0.43475	539	0.42286	539	0.41161	539	0.40327
538	0.51718	538	0.50652	538	0.4895	538	0.47366	538	0.45884	538	0.44473	538	0.43203	538	0.42028	538	0.41119
537	0.53001	537	0.5189	537	0.5015	537	0.48495	537	0.46948	537	0.45482	537	0.44154	537	0.42906	537	0.41932
536	0.54304	536	0.53147	536	0.51353	536	0.49658	536	0.48057	536	0.46523	536	0.45127	536	0.43821	536	0.42811
535	0.55569	535	0.54395	535	0.52568	535	0.50815	535	0.49151	535	0.47576	535	0.46125	535	0.44769	535	0.43694
534	0.56869	534	0.55638	534	0.53776	534	0.51994	534	0.50305	534	0.48645	534	0.47176	534	0.45753	534	0.44637
533	0.58036	533	0.56825	533	0.54953	533	0.53116	533	0.51394	533	0.4971	533	0.48173	533	0.46719	533	0.45551
532	0.59227	532	0.58027	532	0.56122	532	0.54282	532	0.52514	532	0.50817	532	0.4925	532	0.47728	532	0.46528
531	0.60326	531	0.59118	531	0.57222	531	0.55371	531	0.53587	531	0.51849	531	0.50268	531	0.48716	531	0.47476
530	0.61355	530	0.60152	530	0.58269	530	0.56412	530	0.54638	530	0.52907	530	0.51276	530	0.49698	530	0.48439
529	0.62274	529	0.61117	529	0.59243	529	0.57406	529	0.55623	529	0.53903	529	0.52247	529	0.50657	529	0.49381
528	0.63081	528	0.61984	528	0.60146	528	0.58305	528	0.56549	528	0.54818	528	0.53184	528	0.51583	528	0.50305
527	0.63833	527	0.62748	527	0.60968	527	0.59162	527	0.57422	527	0.5572	527	0.54099	527	0.52482	527	0.51191
526	0.64428	526	0.63437	526	0.61691	526	0.59951	526	0.5823	526	0.56557	526	0.54945	526	0.53342	526	0.52063
525	0.64978	525	0.64001	525	0.62335	525	0.60676	525	0.58983	525	0.57354	525	0.55769	525	0.54191	525	0.52911
524	0.65391	524	0.64493	524	0.62902	524	0.61271	524	0.59668	524	0.58042	524	0.56489	524	0.54963	524	0.53713
523	0.65716	523	0.64872	523	0.6335	523	0.6181	523	0.60265	523	0.58724	523	0.57204	523	0.55677	523	0.54466
522	0.65935	522	0.65149	522	0.63705	522	0.62245	522	0.60775	522	0.59282	522	0.57822	522	0.56341	522	0.55149
521	0.66087	521	0.65371	521	0.63992	521	0.62611	521	0.61217	521	0.59797	521	0.5841	521	0.56975	521	0.55841
520	0.66124	520	0.65474	520	0.64225	520	0.62901	520	0.61588	520	0.60223	520	0.58888	520	0.57516	520	0.56411
519	0.6612	519	0.65522	519	0.64343	519	0.63118	519	0.6187	519	0.60592	519	0.59342	519	0.58039	519	0.56969
518	0.66059	518	0.65512	518	0.64425	518	0.63276	518	0.62107	518	0.60917	518	0.59724	518	0.58492	518	0.57471
517	0.65953	517	0.65464	517	0.64434	517	0.63364	517	0.62278	517	0.61132	517	0.60036	517	0.58855	517	0.57888
516	0.65798	516	0.6536	516	0.64427	516	0.63431	516	0.62422	516	0.61359	516	0.6032	516	0.59201	516	0.58295
515	0.65646	515	0.65251	515	0.64375	515	0.6343	515	0.62482	515	0.61504	515	0.60533	515	0.59468	515	0.5864
514	0.65481	514	0.65111	514	0.64285	514	0.63437	514	0.62561	514	0.61654	514	0.60727	514	0.59744	514	0.5897
513	0.65306	513	0.64975	513	0.64214	513	0.63394	513	0.62581	513	0.61723	513	0.60869	513	0.59973	513	0.59242
512	0.65136	512	0.64827	512	0.64121	512	0.6335	512	0.62583	512	0.61788	512	0.61006	512	0.60148	512	0.59483
511	0.64964	511	0.64692	511	0.6401	511	0.63295	511	0.62569	511	0.61841	511	0.611	511	0.60305	511	0.59682
510	0.64841	510	0.64583	510	0.63942	510	0.63267	510	0.62584	510	0.61883	510	0.61212	510	0.60445	510	0.59887
509	0.64725	509	0.64505	509	0.63858	509	0.63207	509	0.62565	509	0.61903	509	0.61275	509	0.60555	509	0.60048
508	0.64666	508	0.64428	508	0.63834	508	0.63183	508	0.62569	508	0.6195	508	0.61341	508	0.60675	508	0.60193
507	0.64639	507	0.64415	507	0.63797	507	0.63196	507	0.62606	507	0.61984	507	0.6141	507	0.60771	507	0.60333
506	0.64648	506	0.64403	506	0.63799	506	0.63223	506	0.62611	506	0.6204	506	0.61484	506	0.60886	506	0.60456
505	0.64705	505	0.64479	505	0.63864	505	0.63241	505	0.62685	505	0.62127	505	0.61598	505	0.61004	505	0.60612
504	0.64776	504	0.64527	504	0.63925	504	0.6333	504	0.62777	504	0.62177	504	0.61656	504	0.61098	504	0.60736
503	0.64907	503	0.64666	503	0.64033	503	0.63434	503	0.62841	503	0.62278	503	0.61779	503	0.61222	503	0.60877
502	0.65052	502	0.64781	502	0.64163	502	0.6354	502	0.62962	502	0.62402	502	0.61885	502	0.61357	502	0.61017
501	0.65236	501	0.64953	501	0.64305	501	0.6368	501	0.63091	501	0.62519	501	0.62027	501	0.61485	501	0.61162
500	0.65423	500	0.6513	500	0.64474	500	0.63823	500	0.63242	500	0.62667	500	0.62157	500	0.61625	500	0.61311
499	0.65616	499	0.65309	499	0.64638	499	0.63987	499	0.63385	499	0.62795	499	0.6231	499	0.61765	499	0.6147
498	0.65822	498	0.65509	498	0.648	498	0.64157	498	0.63545	498	0.62966	498	0.62467	498	0.61932	498	0.6162
497	0.6601	497	0.65689	497	0.64971	497	0.64332	497	0.63713	497	0.6312	497	0.62623	497	0.62058	497	0.61768
496	0.662	496	0.65868	496	0.65158	496	0.64481	496	0.63851	496	0.63271	496	0.62744	496	0.62235	496	0.61948
495	0.66383	495	0.66037	495	0.65284	495	0.64627	495	0.63993	495	0.63395	495	0.62913	495	0.62363	495	0.62055
494	0.66537	494	0.66164	494	0.65455	494	0.64765	494	0.64119	494	0.63548	494	0.63032	494	0.62489	494	0.62221
493	0.66633	493	0.66266	493	0.6556	493	0.64876	493	0.6425	493	0.63647	493	0.63141	493	0.62604	493	0.62319
492	0.66682	492	0.66323	492	0.65603	492	0.6495	492	0.64316	492	0.63747	492	0.6323	492	0.62719	492	0.62439
491	0.66715	491	0.6636	491	0.65671	491	0.64997	491	0.64381	491	0.63812	491	0.63322	491	0.6278	491	0.62539
490	0.66699	490	0.66341	490	0.6566	490	0.65011	490	0.64409	490	0.63845	490	0.63334	490	0.62838	490	0.62579
489	0.6664	489	0.66291	489	0.6561	489	0.6502	489	0.64394	489	0.63857	489	0.63382	489	0.62862	489	0.6263
488	0.66524	488	0.66159	488	0.65536	488	0.64919	488	0.64357	488	0.63818	488	0.6335	488	0.6287	488	0.6264
487	0.66345	487	0.66024	487	0.65414	487	0.64807	487	0.64278	487	0.63751	487	0.63303	487	0.62839	487	0.62634
486	0.6613	486	0.65831	486	0.6522	486	0.64679	486	0.6414	486	0.63645	486	0.63198	486	0.62762	486	0.62546
485	0.65901	485	0.656	485	0.65023	485	0.64469	485	0.63976	485	0.63504	485	0.63096	485	0.62679	485	0.6251
484	0.65615	484	0.6533	484	0.6478	484	0.64251	484	0.63768	484	0.63328	484	0.62945	484	0.62559	484	0.62383
483	0.65266	483	0.65009	483	0.64479	483	0.63997	483	0.63542	483	0.63104	483	0.62748	483	0.62384	483	0.62222
482	0.64906	482	0.64672	482	0.64152	482	0.63696	482	0.63276	482	0.62867	482	0.62531	482	0.62181	482	0.62061
481	0.64485	481	0.64266	481	0.63777	481	0.63367	481	0.62958	481	0.62595	481	0.62284	481	0.61947	481	0.61864
480	0.64073	480	0.6388	480	0.63411	480	0.63008	480	0.62632	480	0.62267	480	0.62008	480	0.61696	480	0.61614
479	0.636	479	0.63436	479	0.63013	479	0.62619	479	0.6228	479	0.61954	479	0.61683	479	0.61443	479	0.61362
478	0.63115	478	0.62976	478	0.62584	478	0.62217	478	0.61906	478	0.61595	478	0.61344	478	0.61124	478	0.61054
477	0.62609	477	0.62461	477	0.62101	477	0.61756	477	0.61471	477	0.61183	477	0.60976	477	0.60755	477	0.60728
476	0.6206	476	0.61958	476	0.61616	476	0.61307	476	0.61024	476	0.60771	476	0.60563	476	0.60384	476	0.60362
475	0.61497	475	0.61455	475	0.61101	475	0.60843	475	0.60557	475	0.60338	475	0.60136	475	0.59993	475	0.60001
474	0.60937	474	0.6091	474	0.60574	474	0.60316	474	0.60072	474	0.59858	474	0.59703	474	0.59558	474	0.59603
473	0.60331	473	0.60333	473	0.60051	473	0.59786	473	0.59562	473	0.59367	473	0.5923	473	0.59099	473	0.59171
472	0.59768	472	0.59784	472	0.5949	472	0.59241	472	0.59039	472	0.58843	472	0.58766	472	0.58633	472	0.5873
471	0.59147	471	0.59192	471	0.58911	471	0.58705	471	0.58495	471	0.58334	471	0.58266	471	0.58161	471	0.58279
470	0.58545	470	0.58605	470	0.5836	470	0.58143	470	0.57971	470	0.57806	470	0.57724	470	0.57658	470	0.57791
469	0.57916	469	0.57998	469	0.57778	469	0.57581	469	0.57404	469	0.57257	469	0.57208	469	0.57147	469	0.57279
468	0.57289	468	0.57378	468	0.5717	468	0.57002	468	0.56836	468	0.56708	468	0.56646	468	0.5661	468	0.56775
467	0.5664	467	0.56758	467	0.56566	467	0.56385	467	0.56216	467	0.5613	467	0.56092	467	0.56029	467	0.56205
466	0.56009	466	0.56115	466	0.55935	466	0.55756	466	0.55612	466	0.55513	466	0.55486	466	0.55499	466	0.55658
465	0.55367	465	0.55499	465	0.55328	465	0.55143	465	0.55005	465	0.54924	465	0.5491	465	0.54924	465	0.55101
464	0.54695	464	0.54843	464	0.54666	464	0.54528	464	0.54389	464	0.54305	464	0.54304	464	0.54316	464	0.545
463	0.54034	463	0.54191	463	0.54026	463	0.53872	463	0.5376	463	0.53691	463	0.53685	463	0.53708	463	0.53909
462	0.53412	462	0.53544	462	0.53394	462	0.53253	462	0.5314	462	0.53082	462	0.53079	462	0.53121	462	0.53324
461	0.52737	461	0.5289	461	0.52738	461	0.52609	461	0.52501	461	0.52454	461	0.52475	461	0.52511	461	0.52709
460	0.52101	460	0.52249	460	0.52116	460	0.51969	460	0.51883	460	0.51841	460	0.51861	460	0.5189	460	0.52101
459	0.51447	459	0.51615	459	0.51462	459	0.51335	459	0.5124	459	0.51226	459	0.51255	459	0.5128	459	0.51493
458	0.50826	458	0.50954	458	0.50844	458	0.50715	458	0.50637	458	0.50592	458	0.50612	458	0.50672	458	0.50876
457	0.50172	457	0.50313	457	0.5019	457	0.50086	457	0.49983	457	0.49965	457	0.49993	457	0.50047	457	0.50271
456	0.49547	456	0.49686	456	0.49573	456	0.4947	456	0.49374	456	0.49359	456	0.49395	456	0.49443	456	0.49671
455	0.4893	455	0.49076	455	0.48936	455	0.48836	455	0.48754	455	0.48731	455	0.48774	455	0.48833	455	0.49064
454	0.48335	454	0.48455	454	0.48334	454	0.48213	454	0.48151	454	0.4813	454	0.48176	454	0.48249	454	0.4849
453	0.47734	453	0.47858	453	0.47752	453	0.47627	453	0.47575	453	0.4757	453	0.47599	453	0.47684	453	0.47887
452	0.47152	452	0.47274	452	0.47157	452	0.47025	452	0.46982	452	0.46977	452	0.47033	452	0.47093	452	0.47328
451	0.46587	451	0.46689	451	0.46553	451	0.46482	451	0.46412	451	0.46388	451	0.46462	451	0.46507	451	0.46767
450	0.46037	450	0.46134	450	0.46031	450	0.4591	450	0.45875	450	0.4584	450	0.45913	450	0.45983	450	0.46217
449	0.45494	449	0.45597	449	0.45479	449	0.4537	449	0.45314	449	0.45322	449	0.45357	449	0.45426	449	0.45665
448	0.44963	448	0.45063	448	0.4493	448	0.44818	448	0.44759	448	0.44749	448	0.44836	448	0.449	448	0.45139
447	0.44437	447	0.44504	447	0.44377	447	0.44293	447	0.44233	447	0.44253	447	0.44308	447	0.4437	447	0.44587
446	0.43912	446	0.44003	446	0.43881	446	0.43781	446	0.43727	446	0.4373	446	0.43772	446	0.43874	446	0.44087
445	0.4341	445	0.43496	445	0.43376	445	0.43275	445	0.43228	445	0.4324	445	0.43282	445	0.43373	445	0.43594
444	0.42902	444	0.42992	444	0.42877	444	0.42768	444	0.42735	444	0.42722	444	0.42776	444	0.42865	444	0.43085
443	0.4246	443	0.42522	443	0.42394	443	0.42296	443	0.42308	443	0.42262	443	0.42335	443	0.424	443	0.42625
442	0.42008	442	0.42041	442	0.41951	442	0.41861	442	0.41809	442	0.41819	442	0.41869	442	0.41936	442	0.42172
441	0.41545	441	0.41592	441	0.41489	441	0.41394	441	0.41359	441	0.41349	441	0.41404	441	0.41484	441	0.41704
440	0.41104	440	0.41166	440	0.41052	440	0.40949	440	0.40935	440	0.40915	440	0.40973	440	0.41058	440	0.41279
439	0.40656	439	0.40743	439	0.40625	439	0.40501	439	0.40487	439	0.40502	439	0.40562	439	0.40634	439	0.40845
438	0.40263	438	0.40289	438	0.40174	438	0.40089	438	0.40091	438	0.40076	438	0.40134	438	0.40234	438	0.4043
437	0.39834	437	0.39869	437	0.39782	437	0.39708	437	0.39678	437	0.39684	437	0.39741	437	0.39798	437	0.40002
436	0.3943	436	0.39509	436	0.39358	436	0.3931	436	0.39283	436	0.39247	436	0.39316	436	0.39394	436	0.39643
435	0.39058	435	0.39124	435	0.39018	435	0.38931	435	0.389	435	0.38903	435	0.38947	435	0.39028	435	0.39241
434	0.38683	434	0.38731	434	0.38618	434	0.38548	434	0.38515	434	0.3855	434	0.3861	434	0.38676	434	0.38868
433	0.38311	433	0.38354	433	0.38245	433	0.38217	433	0.38196	433	0.38165	433	0.38251	433	0.38307	433	0.38507
432	0.37958	432	0.38002	432	0.37897	432	0.37836	432	0.3781	432	0.37815	432	0.37876	432	0.37939	432	0.38158
431	0.37609	431	0.37675	431	0.37546	431	0.37501	431	0.37482	431	0.37471	431	0.37538	431	0.37606	431	0.37818
430	0.37282	430	0.37328	430	0.3722	430	0.37154	430	0.37146	430	0.3714	430	0.37212	430	0.37276	430	0.37487
429	0.36997	429	0.37005	429	0.36924	429	0.36836	429	0.36835	429	0.3684	429	0.36889	429	0.36974	429	0.37144
428	0.36661	428	0.367	428	0.366	428	0.36497	428	0.36519	428	0.36496	428	0.36541	428	0.36637	428	0.36858
427	0.36341	427	0.36382	427	0.36288	427	0.36234	427	0.36214	427	0.36199	427	0.36269	427	0.36343	427	0.36518
426	0.36049	426	0.36088	426	0.35982	426	0.3594	426	0.35928	426	0.35916	426	0.35978	426	0.36028	426	0.36233
425	0.35773	425	0.35842	425	0.35754	425	0.35664	425	0.35646	425	0.35663	425	0.35735	425	0.3578	425	0.35967
424	0.35517	424	0.35547	424	0.35449	424	0.35376	424	0.35389	424	0.35383	424	0.35442	424	0.3551	424	0.35664
423	0.35267	423	0.35289	423	0.35202	423	0.35128	423	0.35118	423	0.35125	423	0.35168	423	0.35249	423	0.35443
422	0.35008	422	0.35024	422	0.34943	422	0.34888	422	0.34854	422	0.34867	422	0.34926	422	0.3497	422	0.35181
421	0.34765	421	0.34788	421	0.34711	421	0.34641	421	0.34637	421	0.34642	421	0.34694	421	0.34745	421	0.34973
420	0.34591	420	0.34589	420	0.34496	420	0.34438	420	0.34418	420	0.34421	420	0.34482	420	0.34545	420	0.34754
419	0.34359	419	0.34366	419	0.34258	419	0.34213	419	0.34184	419	0.34195	419	0.34221	419	0.34304	419	0.34505
418	0.34149	418	0.34166	418	0.34064	418	0.34022	418	0.33988	418	0.34001	418	0.34037	418	0.34099	418	0.34309
417	0.33943	417	0.33951	417	0.33841	417	0.33782	417	0.33772	417	0.33772	417	0.3382	417	0.33882	417	0.34088
416	0.33762	416	0.33783	416	0.33665	416	0.33617	416	0.33589	416	0.33581	416	0.3365	416	0.33697	416	0.33907
415	0.3358	415	0.33594	415	0.33475	415	0.33423	415	0.33389	415	0.33379	415	0.33431	415	0.33493	415	0.33705
414	0.33408	414	0.33428	414	0.333	414	0.33233	414	0.3322	414	0.33215	414	0.33257	414	0.33308	414	0.33496
413	0.33248	413	0.33267	413	0.33131	413	0.3307	413	0.33029	413	0.33026	413	0.33064	413	0.3312	413	0.33328
412	0.33097	412	0.33108	412	0.32964	412	0.32908	412	0.32884	412	0.32865	412	0.32901	412	0.32946	412	0.33151
411	0.32947	411	0.32949	411	0.32814	411	0.32765	411	0.32701	411	0.32694	411	0.32721	411	0.32778	411	0.32982
410	0.32818	410	0.3281	410	0.32678	410	0.32593	410	0.32537	410	0.32524	410	0.32549	410	0.32604	410	0.32788
409	0.3268	409	0.32666	409	0.32541	409	0.32457	409	0.32411	409	0.32377	409	0.32403	409	0.32464	409	0.32628
408	0.32539	408	0.32532	408	0.32392	408	0.32311	408	0.32251	408	0.32216	408	0.32243	408	0.32272	408	0.32445
407	0.32418	407	0.32404	407	0.32245	407	0.32178	407	0.32103	407	0.32089	407	0.32078	407	0.32109	407	0.32277
406	0.32294	406	0.32273	406	0.32101	406	0.32025	406	0.31951	406	0.31915	406	0.31927	406	0.31952	406	0.32114
405	0.3218	405	0.32166	405	0.31988	405	0.31914	405	0.31835	405	0.31774	405	0.31785	405	0.31819	405	0.31977
404	0.32077	404	0.32051	404	0.31874	404	0.3178	404	0.31708	404	0.31637	404	0.31651	404	0.31674	404	0.31825
403	0.31965	403	0.31952	403	0.31757	403	0.31654	403	0.31573	403	0.31505	403	0.31519	403	0.31518	403	0.31666
402	0.31843	402	0.31806	402	0.31638	402	0.31538	402	0.31449	402	0.31379	402	0.31362	402	0.31375	402	0.31504
401	0.31743	401	0.31715	401	0.31537	401	0.31419	401	0.31329	401	0.31243	401	0.3124	401	0.31229	401	0.31381
400	0.31663	400	0.31618	400	0.31456	400	0.31319	400	0.31232	400	0.3114	400	0.31132	400	0.31124	400	0.31248
399	0.31524	399	0.31501	399	0.31318	399	0.31196	399	0.31094	399	0.31013	399	0.30987	399	0.30958	399	0.3108
398	0.31454	398	0.31445	398	0.31236	398	0.31111	398	0.31007	398	0.30923	398	0.30904	398	0.30864	398	0.30972
397	0.31356	397	0.31348	397	0.31145	397	0.31011	397	0.30902	397	0.30826	397	0.30802	397	0.30758	397	0.3086
396	0.31283	396	0.31246	396	0.31074	396	0.30939	396	0.30826	396	0.30712	396	0.30685	396	0.30675	396	0.30754
395	0.31216	395	0.31193	395	0.30999	395	0.30858	395	0.30751	395	0.30626	395	0.30597	395	0.3057	395	0.30662
394	0.31143	394	0.31131	394	0.30924	394	0.30786	394	0.30654	394	0.30552	394	0.30503	394	0.30474	394	0.30569
393	0.31105	393	0.31102	393	0.30883	393	0.30735	393	0.30632	393	0.30502	393	0.30455	393	0.30423	393	0.30509
392	0.31066	392	0.3105	392	0.30848	392	0.30683	392	0.30571	392	0.3043	392	0.30381	392	0.30353	392	0.30414
391	0.31036	391	0.3104	391	0.3083	391	0.30673	391	0.30552	391	0.30418	391	0.30366	391	0.30309	391	0.30374
390	0.31027	390	0.31014	390	0.30783	390	0.3064	390	0.30497	390	0.3037	390	0.30313	390	0.30266	390	0.30321
389	0.31074	389	0.3106	389	0.30848	389	0.30671	389	0.3054	389	0.30399	389	0.30328	389	0.3027	389	0.30327
388	0.31073	388	0.31071	388	0.30817	388	0.30651	388	0.30527	388	0.30389	388	0.30292	388	0.3025	388	0.30303
387	0.31158	387	0.31122	387	0.30885	387	0.30723	387	0.30584	387	0.30411	387	0.3035	387	0.30279	387	0.3033
386	0.31258	386	0.31217	386	0.30968	386	0.308	386	0.30636	386	0.30501	386	0.30389	386	0.30334	386	0.30369
385	0.31379	385	0.31359	385	0.31101	385	0.30909	385	0.30729	385	0.30589	385	0.3048	385	0.30407	385	0.30467
384	0.31499	384	0.31479	384	0.31232	384	0.30999	384	0.30842	384	0.30674	384	0.30563	384	0.30494	384	0.3051
383	0.31246	383	0.30968	383	0.30876	383	0.30662	383	0.306	383	0.3037	383	0.30313	383	0.30144	383	0.30163
382	0.31625	382	0.31227	382	0.30952	382	0.3085	382	0.30778	382	0.30659	382	0.30418	382	0.30297	382	0.30361
381	0.31824	381	0.31862	381	0.31265	381	0.31209	381	0.30944	381	0.30821	381	0.30703	381	0.30543	381	0.30637
380	0.31897	380	0.3166	380	0.31448	380	0.31191	380	0.31078	380	0.30941	380	0.30652	380	0.30623	380	0.30656
379	0.32398	379	0.32188	379	0.31849	379	0.31576	379	0.31505	379	0.31184	379	0.31062	379	0.30966	379	0.30955
378	0.32564	378	0.32444	378	0.32073	378	0.31806	378	0.31601	378	0.31464	378	0.3135	378	0.31245	378	0.31252
377	0.33129	377	0.33002	377	0.32676	377	0.32336	377	0.32055	377	0.31813	377	0.31663	377	0.3168	377	0.31609
376	0.33629	376	0.33649	376	0.33084	376	0.32817	376	0.32477	376	0.3234	376	0.32147	376	0.3194	376	0.31923
375	0.34241	375	0.3416	375	0.33624	375	0.33448	375	0.33142	375	0.33008	375	0.32614	375	0.32543	375	0.32516
374	0.34966	374	0.34701	374	0.34338	374	0.33997	374	0.33801	374	0.33508	374	0.33189	374	0.32983	374	0.32998
373	0.35747	373	0.35516	373	0.34992	373	0.34699	373	0.34369	373	0.34146	373	0.3389	373	0.33696	373	0.33533
372	0.36711	372	0.3637	372	0.35977	372	0.35536	372	0.35299	372	0.34839	372	0.34557	372	0.34466	372	0.34412
371	0.37653	371	0.37271	371	0.3701	371	0.36494	371	0.36066	371	0.35768	371	0.35437	371	0.35213	371	0.35103
370	0.38821	370	0.38451	370	0.3796	370	0.3747	370	0.37178	370	0.36776	370	0.36392	370	0.36151	370	0.35902
369	0.40177	369	0.39721	369	0.39183	369	0.38585	369	0.38279	369	0.37741	369	0.3751	369	0.37159	369	0.36983
368	0.41335	368	0.40867	368	0.40339	368	0.3985	368	0.39263	368	0.38872	368	0.38465	368	0.38091	368	0.38005
367	0.42648	367	0.42367	367	0.41582	367	0.40977	367	0.4045	367	0.40006	367	0.3964	367	0.39135	367	0.39046
366	0.43977	366	0.43562	366	0.42827	366	0.4228	366	0.41793	366	0.41121	366	0.40799	366	0.40323	366	0.40212
365	0.4531	365	0.4481	365	0.44111	365	0.43479	365	0.43018	365	0.42413	365	0.41949	365	0.41534	365	0.41215
364	0.46453	364	0.46068	364	0.45369	364	0.44671	364	0.44073	364	0.43464	364	0.43103	364	0.42655	364	0.42378
363	0.47685	363	0.47201	363	0.46447	363	0.45773	363	0.45242	363	0.44601	363	0.44062	363	0.43634	363	0.43361
362	0.48515	362	0.4813	362	0.47389	362	0.46832	362	0.46146	362	0.45575	362	0.45155	362	0.44559	362	0.4436
361	0.49192	361	0.4904	361	0.48064	361	0.47471	361	0.47085	361	0.46401	361	0.45932	361	0.45443	361	0.45103
360	0.49841	360	0.49618	360	0.48757	360	0.48283	360	0.47725	360	0.46956	360	0.46565	360	0.46102	360	0.45847
359	0.50372	359	0.49879	359	0.49404	359	0.48719	359	0.48121	359	0.47524	359	0.47136	359	0.46623	359	0.4635
358	0.50649	358	0.50341	358	0.49649	358	0.48962	358	0.48599	358	0.47959	358	0.47583	358	0.47083	358	0.46908
357	0.50881	357	0.50645	357	0.50007	357	0.49367	357	0.48869	357	0.48202	357	0.47876	357	0.47436	357	0.47256
356	0.51072	356	0.50882	356	0.50141	356	0.4966	356	0.49116	356	0.48543	356	0.48266	356	0.47717	356	0.47466
355	0.51274	355	0.51081	355	0.50486	355	0.49751	355	0.49316	355	0.48806	355	0.48415	355	0.47937	355	0.47762
354	0.51341	354	0.51161	354	0.50656	354	0.50064	354	0.49512	354	0.48886	354	0.48606	354	0.48224	354	0.47917
353	0.51685	353	0.51428	353	0.5068	353	0.50257	353	0.49703	353	0.49078	353	0.48721	353	0.48419	353	0.48131
352	0.5187	352	0.51513	352	0.51032	352	0.50469	352	0.49917	352	0.49426	352	0.48952	352	0.48621	352	0.48316
351	0.52151	351	0.51974	351	0.51152	351	0.50651	351	0.5011	351	0.49625	351	0.49216	351	0.48635	351	0.48431
350	0.5229	350	0.5207	350	0.51317	350	0.50897	350	0.50449	350	0.49783	350	0.49263	350	0.48971	350	0.4873
349	0.52677	349	0.52363	349	0.51719	349	0.51126	349	0.50573	349	0.50065	349	0.49699	349	0.49304	349	0.49101
348	0.52838	348	0.52783	348	0.5197	348	0.51412	348	0.50842	348	0.50287	348	0.49896	348	0.49438	348	0.49282
347	0.53215	347	0.53033	347	0.51977	347	0.51737	347	0.51012	347	0.50555	347	0.5	347	0.49671	347	0.49407
346	0.53281	346	0.53272	346	0.52475	346	0.51879	346	0.51308	346	0.5072	346	0.50234	346	0.49792	346	0.49492
345	0.53498	345	0.53373	345	0.5269	345	0.52	345	0.51495	345	0.50877	345	0.50555	345	0.50176	345	0.49741
344	0.53452	344	0.53297	344	0.52721	344	0.52124	344	0.51686	344	0.51089	344	0.50679	344	0.50154	344	0.49792
343	0.53478	343	0.53462	343	0.52758	343	0.5206	343	0.51656	343	0.51107	343	0.50571	343	0.50263	343	0.49995
342	0.53662	342	0.53586	342	0.53055	342	0.52295	342	0.51801	342	0.51154	342	0.50808	342	0.50209	342	0.50149
341	0.53766	341	0.5336	341	0.52828	341	0.52199	341	0.51927	341	0.51239	341	0.50921	341	0.50357	341	0.50273
340	0.53335	340	0.5337	340	0.52776	340	0.52249	340	0.51823	340	0.5123	340	0.51044	340	0.50377	340	0.5007
339	0.53437	339	0.53401	339	0.52756	339	0.52212	339	0.51598	339	0.51128	339	0.50845	339	0.50216	339	0.50179
338	0.53304	338	0.53368	338	0.52674	338	0.52219	338	0.51675	338	0.51087	338	0.5064	338	0.50271	338	0.49925
337	0.53183	337	0.53153	337	0.52633	337	0.52068	337	0.51645	337	0.51055	337	0.50694	337	0.50222	337	0.49929
336	0.53197	336	0.53057	336	0.52437	336	0.51832	336	0.51196	336	0.50784	336	0.5052	336	0.50116	336	0.4969
335	0.53101	335	0.52991	335	0.52555	335	0.51874	335	0.51506	335	0.50941	335	0.50274	335	0.50033	335	0.49828
334	0.52943	334	0.53074	334	0.52271	334	0.51757	334	0.51349	334	0.50812	334	0.50373	334	0.50077	334	0.49816
333	0.53217	333	0.52891	333	0.52152	333	0.51822	333	0.51412	333	0.50676	333	0.50265	333	0.50233	333	0.49532
332	0.52876	332	0.53268	332	0.5205	332	0.5163	332	0.51125	332	0.50686	332	0.50291	332	0.49771	332	0.49664
331	0.52723	331	0.5264	331	0.52059	331	0.51169	331	0.51241	331	0.50837	331	0.50505	331	0.49766	331	0.49398
330	0.52842	330	0.52674	330	0.52064	330	0.51636	330	0.5115	330	0.50589	330	0.50193	330	0.49533	330	0.494
329	0.52966	329	0.52677	329	0.52331	329	0.51425	329	0.51106	329	0.50384	329	0.50342	329	0.49738	329	0.49341
328	0.52592	328	0.52902	328	0.51949	328	0.50926	328	0.50938	328	0.50289	328	0.50035	328	0.49483	328	0.49172
327	0.52695	327	0.52511	327	0.51882	327	0.51158	327	0.50673	327	0.50175	327	0.49771	327	0.49477	327	0.4913
326	0.48534	326	0.48392	326	0.47858	326	0.47415	326	0.46992	326	0.46624	326	0.46348	326	0.46005	326	0.45848
325	0.48402	325	0.48252	325	0.47743	325	0.47288	325	0.46919	325	0.46533	325	0.46231	325	0.45944	325	0.45744
324	0.48254	324	0.48113	324	0.47585	324	0.47182	324	0.46806	324	0.46405	324	0.46097	324	0.45824	324	0.45647
323	0.48169	323	0.48004	323	0.47507	323	0.47004	323	0.46676	323	0.46241	323	0.46004	323	0.45701	323	0.45532
322	0.4799	322	0.47855	322	0.47351	322	0.46944	322	0.46563	322	0.4615	322	0.4586	322	0.45577	322	0.45412
321	0.47878	321	0.47666	321	0.47176	321	0.46739	321	0.46385	321	0.46041	321	0.45705	321	0.45424	321	0.4528
320	0.47703	320	0.47526	320	0.47049	320	0.46638	320	0.46244	320	0.45853	320	0.45608	320	0.45278	320	0.45117
319	0.47484	319	0.47337	319	0.46845	319	0.46383	319	0.46025	319	0.45682	319	0.45419	319	0.45088	319	0.4496
318	0.47274	318	0.47099	318	0.46606	318	0.46228	318	0.45886	318	0.45518	318	0.45238	318	0.4495	318	0.44793
317	0.46997	317	0.46868	317	0.46335	317	0.45971	317	0.45636	317	0.4528	317	0.4503	317	0.44717	317	0.44639
316	0.46692	316	0.46557	316	0.46096	316	0.45755	316	0.4537	316	0.45054	316	0.448	316	0.4451	316	0.44382
315	0.46374	315	0.46237	315	0.45741	315	0.45404	315	0.45121	315	0.44759	315	0.44523	315	0.44266	315	0.44137
314	0.46065	314	0.45875	314	0.45464	314	0.45081	314	0.44773	314	0.44466	314	0.44207	314	0.43914	314	0.43797
313	0.45681	313	0.45447	313	0.45118	313	0.44713	313	0.44411	313	0.44094	313	0.43865	313	0.43602	313	0.43497
312	0.45265	312	0.45102	312	0.44696	312	0.44307	312	0.44085	312	0.43707	312	0.4349	312	0.43253	312	0.43146
311	0.44911	311	0.44737	311	0.44356	311	0.43938	311	0.43675	311	0.43358	311	0.43222	311	0.42943	311	0.42791
310	0.44523	310	0.44392	310	0.43943	310	0.43608	310	0.43314	310	0.43013	310	0.42818	310	0.42582	310	0.4247
309	0.44175	309	0.44047	309	0.43582	309	0.43261	309	0.42948	309	0.42666	309	0.42491	309	0.4221	309	0.42136
308	0.43748	308	0.43587	308	0.43181	308	0.42856	308	0.42599	308	0.42325	308	0.42112	308	0.41909	308	0.4181
307	0.43445	307	0.43304	307	0.42895	307	0.42533	307	0.42308	307	0.42049	307	0.41849	307	0.41596	307	0.41563
306	0.43127	306	0.42938	306	0.42543	306	0.42198	306	0.41998	306	0.41754	306	0.4151	306	0.41311	306	0.41199
305	0.42816	305	0.42639	305	0.42246	305	0.41974	305	0.41725	305	0.41467	305	0.41268	305	0.41057	305	0.40955
304	0.42544	304	0.42415	304	0.4205	304	0.4171	304	0.41466	304	0.4125	304	0.41038	304	0.40848	304	0.40715
303	0.42358	303	0.42276	303	0.41799	303	0.41567	303	0.41275	303	0.41052	303	0.40908	303	0.4063	303	0.40555
302	0.42142	302	0.41996	302	0.41584	302	0.41319	302	0.4111	302	0.40874	302	0.40729	302	0.40511	302	0.40341
301	0.42662	301	0.42437	301	0.42023	301	0.41785	301	0.41563	301	0.4131	301	0.41083	301	0.40858	301	0.40739
300	0.436	300	0.4346	300	0.43039	300	0.42642	300	0.4237	300	0.42	300	0.41798	300	0.41473	300	0.41312

## Sheet: Fig.2c
	Intensity	Area ratio
PY-BO	1.18	24.56
4Y-BO	1.91	53.93

## Sheet: Fig. 2d-f
in-situ absorption
PY-BO
		185.141	185.531	185.921	186.311	186.702	187.092	187.482	187.873	188.263	188.654	189.044	189.434	189.825	190.215	190.606	190.997	191.387	191.778	192.169	192.559	192.95	193.341	193.731	194.122	194.513	194.904	195.295	195.686	196.077	196.467	196.858	197.249	197.64	198.032	198.423	198.814	199.205	199.596	199.987	200.378	200.77	201.161	201.552	201.943	202.335	202.726	203.118	203.509
	0	0.0325	0.0325	0.0325	0.0325	0.0325	0.0325	0.0325	0.0325	0.0325	0.0315	0.0331	0.0335	0.0332	0.0329	0.033	0.0318	0.0324	0.0312	0.0309	0.0311	0.0302	0.0303	0.029	0.0274	0.0258	0.0266	0.0252	0.0243	0.0233	0.0245	0.0224	0.0227	0.0228	0.0235	0.0228	0.0249	0.0227	0.0227	0.022	0.0213	0.0237	0.0244	0.0237	0.0223	0.0218	0.0205	0.019	0.0198
	0.074	0.0224	0.0224	0.0224	0.0224	0.0224	0.0224	0.0224	0.0224	0.0227	0.0219	0.0226	0.0221	0.023	0.0209	0.0214	0.0221	0.0213	0.0196	0.0206	0.0197	0.0191	0.0208	0.0199	0.0187	0.0174	0.0169	0.0157	0.0179	0.0184	0.0171	0.0158	0.0164	0.017	0.0176	0.0172	0.0167	0.0155	0.0151	0.0147	0.0147	0.0159	0.0164	0.0157	0.015	0.0141	0.0137	0.012	0.0127
	0.148	0.019	0.019	0.019	0.019	0.019	0.019	0.019	0.019	0.0192	0.0204	0.0211	0.0198	0.0198	0.0191	0.0181	0.0177	0.0174	0.0171	0.0177	0.0177	0.0168	0.0171	0.0171	0.0159	0.0142	0.0136	0.013	0.0149	0.0151	0.016	0.0139	0.0136	0.0135	0.0149	0.014	0.015	0.0138	0.0141	0.0129	0.0124	0.0151	0.0149	0.0129	0.012	0.0111	0.0113	0.0105	0.0103
	0.222	0.0178	0.0178	0.0178	0.0178	0.0178	0.0178	0.0178	0.0178	0.0185	0.0185	0.0195	0.0179	0.0179	0.0175	0.0171	0.0161	0.0166	0.0153	0.0148	0.0156	0.0148	0.014	0.0145	0.0153	0.0135	0.0135	0.0129	0.0131	0.0126	0.0139	0.012	0.0113	0.0132	0.0139	0.0118	0.0137	0.0133	0.0122	0.0115	0.0122	0.0128	0.0121	0.0113	0.0096	0.0088	0.0093	0.0086	0.0084
	0.296	0.0189	0.0189	0.0189	0.0189	0.0189	0.0189	0.0189	0.0189	0.0185	0.0188	0.0199	0.0172	0.0177	0.0174	0.0176	0.0169	0.0177	0.0171	0.017	0.0166	0.0151	0.0154	0.0159	0.0148	0.0145	0.0131	0.0109	0.0125	0.0135	0.0145	0.0116	0.011	0.0111	0.013	0.0123	0.0139	0.0127	0.0134	0.0133	0.012	0.0135	0.015	0.0126	0.0118	0.0116	0.012	0.0102	0.0099
	0.37	0.0172	0.0172	0.0172	0.0172	0.0172	0.0172	0.0172	0.0172	0.017	0.0169	0.0172	0.0167	0.0166	0.0161	0.0168	0.0166	0.0156	0.0156	0.0161	0.0168	0.0157	0.0175	0.0167	0.0163	0.0151	0.0136	0.0113	0.0115	0.0122	0.013	0.0118	0.0112	0.0103	0.0121	0.0123	0.0137	0.0115	0.0123	0.0117	0.0105	0.0119	0.0135	0.0124	0.0119	0.0117	0.0116	0.0101	0.0112
	0.444	0.0184	0.0184	0.0184	0.0184	0.0184	0.0184	0.0184	0.0184	0.0187	0.0181	0.0194	0.0187	0.0195	0.0194	0.0185	0.0167	0.0171	0.0168	0.0173	0.0173	0.0163	0.0171	0.0168	0.0152	0.0136	0.013	0.0118	0.0134	0.0134	0.0136	0.0115	0.0115	0.0127	0.0132	0.0136	0.0144	0.0123	0.0129	0.0131	0.0136	0.0149	0.0145	0.013	0.0114	0.0108	0.0102	0.0093	0.0102
	0.518	0.0204	0.0204	0.0204	0.0204	0.0204	0.0204	0.0204	0.0204	0.0205	0.0199	0.0203	0.0198	0.0202	0.0196	0.0187	0.0183	0.0188	0.0185	0.0185	0.018	0.0176	0.0177	0.0168	0.0164	0.0159	0.015	0.0141	0.0145	0.0148	0.015	0.0137	0.0141	0.0136	0.015	0.0143	0.0153	0.0144	0.0137	0.0131	0.0126	0.0149	0.0145	0.0137	0.0124	0.0123	0.0126	0.0112	0.0117
	0.592	0.0199	0.0199	0.0199	0.0199	0.0199	0.0199	0.0199	0.0199	0.0199	0.0189	0.0198	0.0198	0.0206	0.0207	0.0197	0.0197	0.0192	0.0189	0.0185	0.0195	0.0188	0.02	0.0176	0.0172	0.0166	0.0151	0.0151	0.0158	0.0154	0.0152	0.0141	0.0137	0.0131	0.0141	0.0142	0.0143	0.0136	0.0149	0.0145	0.0138	0.0163	0.0159	0.0149	0.0131	0.0128	0.0128	0.0113	0.0121
	0.666	0.0199	0.0199	0.0199	0.0199	0.0199	0.0199	0.0199	0.0199	0.0209	0.0208	0.021	0.0209	0.0206	0.0185	0.0176	0.0176	0.0173	0.017	0.0175	0.0176	0.0159	0.0175	0.0182	0.0172	0.0161	0.0149	0.0132	0.0136	0.0145	0.0153	0.0142	0.0152	0.0149	0.0158	0.0151	0.0161	0.0141	0.0137	0.0137	0.0124	0.0143	0.0143	0.0131	0.0113	0.011	0.0105	0.0096	0.0099
	0.74	0.0203	0.0203	0.0203	0.0203	0.0203	0.0203	0.0203	0.0203	0.0197	0.0191	0.0202	0.0193	0.0194	0.0191	0.0201	0.0197	0.0194	0.0179	0.0194	0.0183	0.0173	0.0177	0.0181	0.0177	0.0165	0.0156	0.0151	0.0156	0.0159	0.016	0.0145	0.014	0.0135	0.0152	0.0138	0.0148	0.0135	0.014	0.0137	0.0136	0.0153	0.0145	0.0139	0.0131	0.0125	0.0126	0.0121	0.0131
	0.814	0.0206	0.0206	0.0206	0.0206	0.0206	0.0206	0.0206	0.0206	0.0207	0.0211	0.0221	0.0204	0.0209	0.0195	0.0204	0.0212	0.0205	0.0194	0.0187	0.0188	0.0171	0.0179	0.0173	0.0156	0.0155	0.0154	0.0143	0.0149	0.0146	0.0153	0.0138	0.0147	0.0146	0.0161	0.0165	0.0177	0.0159	0.0158	0.0156	0.0149	0.0158	0.0159	0.0148	0.0133	0.0132	0.0119	0.0113	0.0123
	0.888	0.0209	0.0209	0.0209	0.0209	0.0209	0.0209	0.0209	0.0209	0.021	0.0206	0.0216	0.0209	0.0209	0.02	0.0196	0.0182	0.0178	0.0174	0.0174	0.0169	0.0159	0.0182	0.0179	0.0176	0.0161	0.0144	0.0142	0.0146	0.0148	0.0148	0.0139	0.013	0.0126	0.0143	0.015	0.0167	0.0155	0.0153	0.015	0.0134	0.0152	0.015	0.0127	0.0113	0.0109	0.01	0.0098	0.01
	0.962	0.02	0.02	0.02	0.02	0.02	0.02	0.02	0.02	0.0206	0.0203	0.022	0.0206	0.0217	0.0201	0.0206	0.0203	0.0204	0.0196	0.0196	0.019	0.018	0.0192	0.0188	0.0179	0.0164	0.016	0.0149	0.0149	0.015	0.0154	0.0135	0.0142	0.0133	0.0145	0.0151	0.016	0.0153	0.0153	0.0158	0.0154	0.0163	0.0168	0.0153	0.0138	0.0124	0.0122	0.0115	0.0119
	1.036	0.0208	0.0208	0.0208	0.0208	0.0208	0.0208	0.0208	0.0208	0.0211	0.02	0.0208	0.0208	0.0205	0.0198	0.0207	0.0197	0.0191	0.0193	0.0202	0.02	0.0185	0.0191	0.0188	0.0189	0.0174	0.0167	0.0154	0.0153	0.0157	0.016	0.0148	0.0137	0.0125	0.015	0.0152	0.0161	0.0141	0.0148	0.0146	0.0142	0.0158	0.0164	0.0153	0.0149	0.0143	0.0136	0.0136	0.013
	1.11	0.0195	0.0195	0.0195	0.0195	0.0195	0.0195	0.0195	0.0195	0.0206	0.0202	0.0202	0.0204	0.0202	0.0196	0.0197	0.0192	0.0194	0.0201	0.0202	0.0188	0.0179	0.0194	0.0197	0.019	0.018	0.017	0.0148	0.0158	0.0166	0.0171	0.0148	0.0146	0.0138	0.0146	0.0141	0.0149	0.0143	0.0145	0.014	0.0134	0.0148	0.0147	0.0145	0.0142	0.0141	0.0132	0.0118	0.0124
	1.184	0.0191	0.0191	0.0191	0.0191	0.0191	0.0191	0.0191	0.0191	0.0189	0.0198	0.0202	0.0213	0.0219	0.0204	0.02	0.0191	0.0188	0.0176	0.0181	0.0177	0.0173	0.0184	0.0177	0.0175	0.016	0.0158	0.0143	0.0144	0.0151	0.0154	0.0141	0.0135	0.014	0.0149	0.0143	0.0149	0.0141	0.0147	0.0136	0.0133	0.0154	0.0156	0.0149	0.0142	0.0123	0.0119	0.0117	0.0114
	1.258	0.0189	0.0189	0.0189	0.0189	0.0189	0.0189	0.0189	0.0189	0.0201	0.0205	0.0223	0.0208	0.0207	0.019	0.0197	0.0191	0.0204	0.0203	0.0209	0.0215	0.0202	0.0201	0.0193	0.0186	0.0158	0.0164	0.0152	0.0162	0.0166	0.016	0.0136	0.0137	0.0134	0.014	0.0135	0.0152	0.0144	0.0143	0.0148	0.0152	0.0158	0.0164	0.0148	0.014	0.0133	0.0131	0.0118	0.0123
	1.332	0.0199	0.0199	0.0199	0.0199	0.0199	0.0199	0.0199	0.0199	0.0199	0.0202	0.0205	0.0189	0.0191	0.0183	0.0196	0.0199	0.0208	0.0205	0.0193	0.0184	0.0179	0.0183	0.0169	0.0164	0.0158	0.0159	0.0154	0.0159	0.0155	0.0151	0.0142	0.0128	0.0129	0.0148	0.0143	0.0151	0.014	0.0152	0.0152	0.0139	0.0148	0.0148	0.0138	0.0126	0.0129	0.0126	0.0121	0.0127
	1.406	0.0199	0.0199	0.0199	0.0199	0.0199	0.0199	0.0199	0.0199	0.0216	0.021	0.0219	0.0223	0.0216	0.0197	0.0197	0.0197	0.019	0.0187	0.0199	0.0189	0.0184	0.0195	0.0181	0.0166	0.0151	0.0144	0.0132	0.0148	0.0159	0.0163	0.0153	0.0158	0.015	0.0163	0.0158	0.0166	0.0151	0.0156	0.0154	0.0146	0.0158	0.0161	0.0142	0.0128	0.0119	0.0114	0.0098	0.0107
	1.48	0.0189	0.0189	0.0189	0.0189	0.0189	0.0189	0.0189	0.0189	0.0196	0.0199	0.0207	0.0205	0.0206	0.0208	0.0204	0.0203	0.0197	0.0183	0.0185	0.0192	0.0174	0.0171	0.0163	0.0158	0.0156	0.0152	0.0135	0.0155	0.0156	0.0158	0.0145	0.013	0.0124	0.0131	0.0136	0.0142	0.0137	0.0147	0.0138	0.0144	0.0157	0.0158	0.0145	0.0129	0.0116	0.0114	0.0093	0.0105
	1.554	0.0203	0.0203	0.0203	0.0203	0.0203	0.0203	0.0203	0.0203	0.0211	0.0214	0.0215	0.0208	0.0209	0.0196	0.0191	0.0185	0.0185	0.0172	0.017	0.0181	0.0171	0.0181	0.018	0.0169	0.0153	0.0151	0.0139	0.0144	0.0153	0.0158	0.0147	0.0142	0.0126	0.0139	0.0145	0.016	0.0146	0.0146	0.014	0.0136	0.0147	0.0144	0.0137	0.0129	0.011	0.0106	0.0105	0.0115
	1.628	0.0192	0.0192	0.0192	0.0192	0.0192	0.0192	0.0192	0.0192	0.0203	0.02	0.0212	0.0208	0.0211	0.0213	0.021	0.0198	0.0186	0.0186	0.0191	0.0187	0.0176	0.0188	0.0175	0.0165	0.0154	0.0151	0.0138	0.0152	0.0151	0.0159	0.0138	0.0132	0.0132	0.0148	0.0138	0.0148	0.0143	0.015	0.0151	0.0142	0.0156	0.0151	0.0142	0.0131	0.012	0.0118	0.0108	0.0117
	1.702	0.0191	0.0191	0.0191	0.0191	0.0191	0.0191	0.0191	0.0191	0.0193	0.0203	0.0212	0.0207	0.0208	0.0194	0.0194	0.0192	0.0191	0.0187	0.0187	0.0184	0.018	0.0185	0.0174	0.016	0.0157	0.0152	0.0139	0.014	0.0144	0.0139	0.0127	0.0134	0.014	0.0153	0.0146	0.0152	0.0152	0.0144	0.0133	0.0134	0.015	0.0148	0.0142	0.0134	0.0132	0.012	0.0108	0.0107
	1.776	0.0192	0.0192	0.0192	0.0192	0.0192	0.0192	0.0192	0.0192	0.0206	0.0205	0.0217	0.0214	0.0211	0.0205	0.02	0.0188	0.0171	0.0175	0.0176	0.0176	0.0176	0.0181	0.0171	0.0156	0.0149	0.0152	0.0139	0.0143	0.0133	0.0146	0.0127	0.0136	0.0134	0.0146	0.0137	0.0148	0.0145	0.0159	0.014	0.0153	0.0159	0.0162	0.0144	0.012	0.011	0.0115	0.0104	0.0101
	1.85	0.0196	0.0196	0.0196	0.0196	0.0196	0.0196	0.0196	0.0196	0.021	0.0212	0.0215	0.0214	0.0219	0.0207	0.0186	0.0173	0.0173	0.0173	0.0177	0.0175	0.0167	0.0177	0.0169	0.0158	0.0148	0.0144	0.0128	0.0135	0.013	0.014	0.0143	0.0141	0.0131	0.0156	0.016	0.016	0.0147	0.014	0.0139	0.0138	0.0156	0.0153	0.0147	0.0132	0.0113	0.0101	0.0092	0.0096
	1.924	0.0191	0.0191	0.0191	0.0191	0.0191	0.0191	0.0191	0.0191	0.0197	0.0204	0.0208	0.0196	0.0199	0.0197	0.0208	0.0188	0.0182	0.0177	0.0175	0.0175	0.017	0.017	0.0169	0.0168	0.015	0.0142	0.0127	0.0136	0.0139	0.0139	0.0136	0.0136	0.0145	0.0149	0.0148	0.0162	0.0146	0.0147	0.0145	0.0145	0.0159	0.015	0.0139	0.0131	0.0112	0.0109	0.0099	0.0105
	1.998	0.0196	0.0196	0.0196	0.0196	0.0196	0.0196	0.0196	0.0196	0.0196	0.0203	0.0203	0.0206	0.0203	0.0202	0.0191	0.0179	0.0183	0.0177	0.0194	0.0188	0.0173	0.0188	0.0181	0.0168	0.0164	0.0158	0.0142	0.0145	0.0151	0.0157	0.014	0.0132	0.0131	0.0141	0.014	0.0147	0.0137	0.0138	0.0135	0.0142	0.0149	0.0159	0.015	0.0135	0.0133	0.0127	0.0115	0.0128
	2.072	0.0213	0.0213	0.0213	0.0213	0.0213	0.0213	0.0213	0.0213	0.0225	0.0209	0.0214	0.0221	0.0207	0.0193	0.0196	0.0172	0.0162	0.0176	0.0173	0.0168	0.0166	0.0175	0.017	0.0159	0.0144	0.0138	0.0126	0.0141	0.0143	0.0141	0.0129	0.0124	0.0116	0.0142	0.0135	0.0161	0.0159	0.0162	0.0154	0.0145	0.0162	0.0143	0.0137	0.0116	0.0106	0.0109	0.0102	0.0101
	2.146	0.0192	0.0192	0.0192	0.0192	0.0192	0.0192	0.0192	0.0192	0.0204	0.0203	0.0215	0.0208	0.0199	0.0185	0.0188	0.0192	0.0186	0.0177	0.0185	0.0186	0.0173	0.0166	0.0162	0.016	0.0147	0.0137	0.0137	0.0143	0.0149	0.0164	0.0145	0.0142	0.0135	0.0149	0.0157	0.0173	0.0157	0.0158	0.0152	0.0148	0.0163	0.0159	0.0136	0.012	0.0107	0.0105	0.0102	0.0101
	2.22	0.0197	0.0197	0.0197	0.0197	0.0197	0.0197	0.0197	0.0197	0.0206	0.0202	0.0209	0.0203	0.021	0.0211	0.0209	0.0202	0.0187	0.0171	0.0175	0.0175	0.0175	0.0189	0.0177	0.0174	0.0164	0.015	0.0142	0.0141	0.0143	0.0151	0.0138	0.0136	0.0148	0.0152	0.0155	0.0157	0.0149	0.0146	0.0142	0.0143	0.0159	0.0156	0.0142	0.0132	0.0128	0.0126	0.0119	0.0119
	2.294	0.0208	0.0208	0.0208	0.0208	0.0208	0.0208	0.0208	0.0208	0.0214	0.0197	0.0195	0.0207	0.0199	0.0182	0.0182	0.0176	0.0168	0.0163	0.0176	0.0173	0.0173	0.0181	0.018	0.0167	0.0169	0.0159	0.0141	0.0149	0.0143	0.0153	0.0138	0.0141	0.0141	0.0158	0.0149	0.0157	0.0142	0.0141	0.0132	0.012	0.0129	0.0145	0.0133	0.0125	0.0116	0.0115	0.0107	0.0114
	2.368	0.0197	0.0197	0.0197	0.0197	0.0197	0.0197	0.0197	0.0197	0.0197	0.02	0.0204	0.0205	0.0206	0.0194	0.0207	0.0199	0.0195	0.0197	0.0202	0.019	0.0189	0.0193	0.0174	0.016	0.0156	0.0136	0.0127	0.0141	0.0145	0.0148	0.0135	0.0137	0.0131	0.0135	0.0142	0.0144	0.014	0.0144	0.0137	0.0135	0.0155	0.016	0.0149	0.0136	0.0129	0.0116	0.0113	0.012
	2.442	0.0199	0.0199	0.0199	0.0199	0.0199	0.0199	0.0199	0.0199	0.0201	0.0203	0.0204	0.0196	0.0201	0.0198	0.0193	0.0183	0.0199	0.0191	0.0197	0.0194	0.0187	0.0189	0.0191	0.0181	0.0173	0.017	0.0165	0.0168	0.0161	0.0159	0.0131	0.0133	0.012	0.0135	0.0141	0.0143	0.0137	0.0133	0.0135	0.0131	0.0144	0.0151	0.014	0.0127	0.012	0.0127	0.0127	0.0145
	2.516	0.019	0.019	0.019	0.019	0.019	0.019	0.019	0.019	0.0197	0.0191	0.0207	0.0191	0.0191	0.0189	0.0193	0.0192	0.0191	0.0184	0.0178	0.0184	0.0175	0.0185	0.0178	0.0184	0.0181	0.0176	0.017	0.0175	0.0174	0.0173	0.0152	0.0146	0.0148	0.0163	0.0159	0.0153	0.0133	0.0145	0.0129	0.0131	0.0155	0.0156	0.0135	0.0129	0.0133	0.0121	0.0114	0.013
	2.59	0.02	0.02	0.02	0.02	0.02	0.02	0.02	0.02	0.0205	0.0209	0.0216	0.0213	0.0214	0.0188	0.0204	0.02	0.0197	0.0198	0.0193	0.0197	0.0176	0.0187	0.0172	0.0167	0.0159	0.0155	0.0149	0.0156	0.0157	0.016	0.0143	0.0138	0.0135	0.0156	0.0154	0.0161	0.0155	0.016	0.0151	0.0139	0.0157	0.0152	0.0138	0.014	0.0134	0.0127	0.0115	0.0116
	2.664	0.0193	0.0193	0.0193	0.0193	0.0193	0.0193	0.0193	0.0193	0.0202	0.021	0.022	0.021	0.0214	0.0202	0.0198	0.019	0.0191	0.0191	0.0194	0.0186	0.0186	0.0187	0.0172	0.0155	0.015	0.015	0.0135	0.0146	0.017	0.0173	0.0162	0.0152	0.0149	0.016	0.0154	0.0152	0.0136	0.0134	0.0145	0.0143	0.0154	0.0163	0.0156	0.0149	0.0129	0.0116	0.0108	0.0115
	2.738	0.0182	0.0182	0.0182	0.0182	0.0182	0.0182	0.0182	0.0182	0.0198	0.02	0.0206	0.02	0.0212	0.0199	0.0188	0.0183	0.0195	0.0183	0.0188	0.0179	0.0187	0.019	0.0185	0.0186	0.0161	0.0155	0.0145	0.0155	0.0156	0.0159	0.0139	0.0135	0.0141	0.0153	0.0148	0.0158	0.015	0.0135	0.0137	0.0142	0.0153	0.0151	0.0139	0.0128	0.0121	0.0129	0.0119	0.0123
	2.812	0.0198	0.0198	0.0198	0.0198	0.0198	0.0198	0.0198	0.0198	0.0206	0.0201	0.0206	0.02	0.0208	0.0198	0.0194	0.0185	0.0188	0.0184	0.0183	0.0182	0.0181	0.0194	0.0188	0.0178	0.0165	0.0157	0.0145	0.0158	0.0161	0.0163	0.0145	0.0129	0.013	0.0148	0.0137	0.0151	0.0142	0.0147	0.0147	0.0138	0.0148	0.0152	0.0143	0.0137	0.0122	0.0128	0.0125	0.0128
4Y-BO
		185.141	185.531	185.921	186.311	186.702	187.092	187.482	187.873	188.263	188.654	189.044	189.434	189.825	190.215	190.606	190.997	191.387	191.778	192.169	192.559	192.95	193.341	193.731	194.122	194.513	194.904	195.295	195.686	196.077	196.467	196.858	197.249	197.64	198.032	198.423	198.814	199.205	199.596	199.987	200.378	200.77	201.161	201.552	201.943	202.335	202.726	203.118	203.509
	0	0.0343	0.0343	0.0343	0.0343	0.0343	0.0343	0.0343	0.0343	0.0341	0.0331	0.0339	0.0328	0.0326	0.0319	0.0325	0.0322	0.032	0.0302	0.0305	0.0299	0.0285	0.0288	0.0281	0.028	0.0262	0.026	0.0248	0.0254	0.0256	0.0249	0.0241	0.0234	0.0229	0.024	0.0241	0.0253	0.0241	0.0237	0.0238	0.0216	0.0231	0.0224	0.0208	0.0211	0.0199	0.0204	0.0187	0.0189
	0.074	0.0219	0.0219	0.0219	0.0219	0.0219	0.0219	0.0219	0.0219	0.0226	0.0233	0.0241	0.0226	0.0229	0.0225	0.0219	0.0223	0.0221	0.0213	0.0218	0.0224	0.0209	0.0208	0.0208	0.0184	0.0174	0.0174	0.0162	0.0163	0.0166	0.0173	0.0152	0.0157	0.015	0.0159	0.0167	0.0174	0.0154	0.0166	0.0164	0.0154	0.0183	0.0186	0.0162	0.0155	0.0149	0.0136	0.0124	0.0134
	0.148	0.019	0.019	0.019	0.019	0.019	0.019	0.019	0.019	0.0194	0.0199	0.021	0.0193	0.0201	0.0184	0.019	0.0173	0.0176	0.0183	0.0189	0.0185	0.0181	0.0188	0.0187	0.0178	0.016	0.0157	0.0143	0.0147	0.0151	0.0153	0.0139	0.0136	0.0126	0.0149	0.0142	0.0144	0.0133	0.0137	0.0138	0.0125	0.0147	0.0141	0.0136	0.0125	0.0116	0.0117	0.011	0.0123
	0.222	0.0187	0.0187	0.0187	0.0187	0.0187	0.0187	0.0187	0.0187	0.0186	0.0186	0.0207	0.019	0.0192	0.0192	0.0189	0.0173	0.018	0.0166	0.0164	0.0172	0.0159	0.0173	0.0176	0.0173	0.0161	0.0149	0.0148	0.0147	0.0137	0.0141	0.0134	0.0126	0.0127	0.0147	0.0135	0.0144	0.0127	0.0122	0.0122	0.0121	0.0138	0.0136	0.0128	0.0109	0.0102	0.0098	0.0081	0.0095
	0.296	0.0184	0.0184	0.0184	0.0184	0.0184	0.0184	0.0184	0.0184	0.0192	0.0179	0.0194	0.0184	0.0182	0.0187	0.0178	0.0172	0.0176	0.016	0.0164	0.016	0.0156	0.0164	0.0166	0.0161	0.0153	0.016	0.0146	0.014	0.0137	0.0135	0.0129	0.0126	0.013	0.0153	0.0151	0.0139	0.013	0.0132	0.0123	0.0118	0.0126	0.0128	0.0121	0.0107	0.0104	0.0107	0.0093	0.0097
	0.37	0.0184	0.0184	0.0184	0.0184	0.0184	0.0184	0.0184	0.0184	0.0194	0.0193	0.0192	0.0182	0.0178	0.0173	0.017	0.0173	0.0168	0.0172	0.0193	0.0173	0.0165	0.0185	0.0172	0.0164	0.0156	0.014	0.0123	0.0136	0.0133	0.0135	0.0114	0.012	0.0127	0.013	0.0126	0.014	0.0136	0.0133	0.0126	0.0121	0.0136	0.0143	0.013	0.0119	0.0111	0.0117	0.0113	0.0113
	0.444	0.0209	0.0209	0.0209	0.0209	0.0209	0.0209	0.0209	0.0209	0.0208	0.0209	0.022	0.0225	0.0216	0.0208	0.0212	0.02	0.0208	0.02	0.0209	0.0203	0.0193	0.0203	0.0198	0.019	0.0173	0.0158	0.0146	0.0146	0.0144	0.0164	0.015	0.0146	0.0141	0.0162	0.0147	0.017	0.0162	0.0164	0.0149	0.0156	0.0167	0.0164	0.0154	0.0138	0.0128	0.0137	0.0125	0.0114
	0.518	0.021	0.021	0.021	0.021	0.021	0.021	0.021	0.021	0.0214	0.02	0.0212	0.0211	0.0206	0.0203	0.0195	0.0191	0.0195	0.0196	0.0198	0.0197	0.0186	0.0191	0.0177	0.0174	0.0165	0.0161	0.0149	0.0157	0.0159	0.0165	0.0152	0.0149	0.0142	0.0158	0.0158	0.016	0.0152	0.015	0.0147	0.0138	0.0158	0.0157	0.0147	0.014	0.0126	0.0118	0.0105	0.0108
	0.592	0.0198	0.0198	0.0198	0.0198	0.0198	0.0198	0.0198	0.0198	0.0208	0.0206	0.0211	0.0199	0.0209	0.0207	0.0198	0.0197	0.0197	0.0192	0.0198	0.0203	0.0191	0.0198	0.0183	0.018	0.0162	0.0157	0.0143	0.0155	0.0158	0.0155	0.0144	0.0143	0.014	0.015	0.0147	0.0157	0.0145	0.0139	0.0133	0.0135	0.0156	0.016	0.0148	0.0136	0.0121	0.0124	0.0114	0.0122
	0.666	0.0203	0.0203	0.0203	0.0203	0.0203	0.0203	0.0203	0.0203	0.0214	0.0215	0.0222	0.0219	0.0215	0.0209	0.0214	0.0197	0.0191	0.0208	0.0206	0.0195	0.019	0.0206	0.0177	0.0175	0.0167	0.0153	0.0144	0.0157	0.0153	0.0152	0.0148	0.0143	0.0141	0.0158	0.0147	0.0158	0.0154	0.0151	0.0155	0.0148	0.0167	0.0161	0.0152	0.0144	0.0129	0.0131	0.011	0.0114
	0.74	0.021	0.021	0.021	0.021	0.021	0.021	0.021	0.021	0.021	0.0208	0.0225	0.0223	0.0219	0.0215	0.0209	0.0197	0.02	0.0192	0.0202	0.0204	0.0193	0.0193	0.0192	0.0172	0.0165	0.0161	0.0154	0.0163	0.0165	0.016	0.0141	0.0138	0.0137	0.0154	0.0155	0.0174	0.0145	0.015	0.0146	0.0145	0.0154	0.0156	0.014	0.0125	0.012	0.0123	0.0113	0.0116
	0.814	0.0218	0.0218	0.0218	0.0218	0.0218	0.0218	0.0218	0.0218	0.0221	0.0209	0.0212	0.021	0.0204	0.0201	0.0201	0.0198	0.0199	0.0195	0.0191	0.019	0.018	0.0183	0.0195	0.0187	0.0177	0.0172	0.0163	0.0163	0.0157	0.0169	0.0162	0.0162	0.0157	0.0172	0.0161	0.0175	0.0155	0.0153	0.0145	0.0136	0.0148	0.0143	0.0142	0.0131	0.0127	0.0119	0.0108	0.0121
	0.888	0.0197	0.0197	0.0197	0.0197	0.0197	0.0197	0.0197	0.0197	0.0191	0.0199	0.0201	0.0203	0.0205	0.0196	0.0201	0.0192	0.0199	0.0188	0.0192	0.0194	0.0182	0.0195	0.0186	0.0185	0.0171	0.0159	0.014	0.0151	0.0165	0.0169	0.0153	0.0155	0.0141	0.0146	0.0139	0.0153	0.0131	0.0133	0.0138	0.0138	0.0163	0.0162	0.0149	0.0134	0.0123	0.0119	0.0105	0.011
	0.962	0.0197	0.0197	0.0197	0.0197	0.0197	0.0197	0.0197	0.0197	0.0206	0.0201	0.021	0.0195	0.021	0.0207	0.0204	0.0196	0.0206	0.0196	0.0201	0.0202	0.0195	0.0198	0.0183	0.0179	0.0176	0.016	0.0146	0.0151	0.0139	0.0152	0.0139	0.0135	0.0137	0.0152	0.0141	0.0152	0.0149	0.0132	0.013	0.0145	0.0158	0.0172	0.0163	0.015	0.0138	0.0129	0.0117	0.0115
	1.036	0.0223	0.0223	0.0223	0.0223	0.0223	0.0223	0.0223	0.0223	0.023	0.0213	0.0229	0.0222	0.0216	0.0204	0.0202	0.0178	0.0196	0.0189	0.0184	0.0194	0.0194	0.0198	0.0193	0.0191	0.0165	0.0167	0.0161	0.0175	0.0185	0.0182	0.0174	0.0154	0.0149	0.0168	0.0159	0.0164	0.0153	0.0152	0.0142	0.0143	0.0157	0.0159	0.0145	0.0136	0.0124	0.0123	0.0122	0.0126
	1.11	0.0213	0.0213	0.0213	0.0213	0.0213	0.0213	0.0213	0.0213	0.0217	0.0206	0.0227	0.021	0.0209	0.0197	0.0196	0.0193	0.0187	0.0196	0.0198	0.0209	0.0199	0.0194	0.0187	0.0184	0.0163	0.0142	0.0144	0.0167	0.017	0.0177	0.0161	0.0149	0.0148	0.016	0.0148	0.016	0.0149	0.0149	0.014	0.014	0.0165	0.0164	0.0156	0.0123	0.0124	0.0128	0.0131	0.0135
	1.184	0.0203	0.0203	0.0203	0.0203	0.0203	0.0203	0.0203	0.0203	0.0209	0.0212	0.0214	0.0208	0.0211	0.0208	0.021	0.0207	0.0213	0.0203	0.021	0.0207	0.0198	0.0211	0.019	0.0167	0.0158	0.0158	0.0148	0.0154	0.016	0.0153	0.0144	0.0142	0.0141	0.0152	0.0148	0.0157	0.0145	0.0158	0.0154	0.0147	0.0158	0.0167	0.0157	0.0143	0.0136	0.0133	0.0121	0.0129
	1.258	0.0197	0.0197	0.0197	0.0197	0.0197	0.0197	0.0197	0.0197	0.0199	0.019	0.021	0.0203	0.0205	0.0193	0.0205	0.0186	0.0188	0.019	0.019	0.0189	0.0186	0.0197	0.0194	0.0187	0.0167	0.0158	0.0144	0.0148	0.0161	0.0162	0.0157	0.0142	0.0143	0.0156	0.0162	0.0169	0.0146	0.0148	0.0137	0.0123	0.0154	0.0155	0.0149	0.0132	0.012	0.0109	0.0101	0.0104
	1.332	0.0204	0.0204	0.0204	0.0204	0.0204	0.0204	0.0204	0.0204	0.0215	0.0205	0.0213	0.0199	0.0206	0.0192	0.0198	0.0193	0.0192	0.0187	0.0182	0.0181	0.0174	0.0185	0.0188	0.0186	0.0171	0.016	0.0151	0.0166	0.0167	0.0169	0.015	0.0158	0.014	0.015	0.0146	0.0156	0.0148	0.0152	0.0147	0.0152	0.0156	0.0158	0.0151	0.0149	0.0137	0.0133	0.0121	0.0126
	1.406	0.021	0.021	0.021	0.021	0.021	0.021	0.021	0.021	0.0202	0.0204	0.0213	0.0198	0.0205	0.0208	0.0199	0.019	0.02	0.0202	0.02	0.0201	0.0188	0.0197	0.0186	0.0187	0.0184	0.0187	0.0182	0.0168	0.016	0.0167	0.0149	0.0141	0.0145	0.0153	0.015	0.0162	0.015	0.0144	0.0145	0.0138	0.0148	0.0151	0.0136	0.0135	0.0126	0.0128	0.0124	0.0141
	1.48	0.0206	0.0206	0.0206	0.0206	0.0206	0.0206	0.0206	0.0206	0.0207	0.0211	0.0226	0.0219	0.0214	0.0201	0.0205	0.0204	0.0198	0.0204	0.0201	0.02	0.0187	0.0198	0.0193	0.0184	0.0175	0.0166	0.0159	0.0167	0.0159	0.0165	0.0156	0.0149	0.0139	0.0158	0.0152	0.0164	0.015	0.015	0.015	0.0149	0.0156	0.0153	0.015	0.0136	0.0123	0.0129	0.0109	0.0115
	1.554	0.0217	0.0217	0.0217	0.0217	0.0217	0.0217	0.0217	0.0217	0.0217	0.0216	0.023	0.0219	0.0208	0.0201	0.0194	0.0189	0.0187	0.0186	0.0187	0.0184	0.0185	0.0192	0.018	0.0173	0.016	0.0161	0.015	0.0154	0.0157	0.0169	0.0153	0.0158	0.015	0.0163	0.0158	0.0161	0.0152	0.0151	0.015	0.0142	0.0163	0.0164	0.0142	0.0135	0.0132	0.0125	0.0114	0.0115
	1.628	0.0215	0.0215	0.0215	0.0215	0.0215	0.0215	0.0215	0.0215	0.0213	0.0215	0.0216	0.0209	0.0214	0.0202	0.02	0.0184	0.0185	0.0185	0.0189	0.0194	0.019	0.0198	0.0183	0.0173	0.0153	0.0146	0.0139	0.015	0.0161	0.0163	0.0152	0.0148	0.0144	0.0153	0.015	0.0162	0.0146	0.015	0.0144	0.0143	0.0156	0.0155	0.0144	0.0132	0.0124	0.0123	0.0112	0.0123
	1.702	0.0209	0.0209	0.0209	0.0209	0.0209	0.0209	0.0209	0.0209	0.0211	0.0212	0.0222	0.0215	0.0221	0.0206	0.0215	0.0198	0.0201	0.0182	0.0184	0.0188	0.0182	0.0206	0.0196	0.0186	0.0185	0.0171	0.0153	0.016	0.0156	0.0155	0.015	0.0151	0.0157	0.0166	0.0162	0.0173	0.0152	0.0147	0.0145	0.0138	0.0155	0.0146	0.0132	0.0125	0.0133	0.0126	0.0114	0.0124
[truncated: 2,000 more columns]

## Sheet: Fig.2g-i
PY-BO							4Y-BO
	qz			qxy				qz			qxy
	0.00155	0		0.00155	0			0.00155	0		0.00155	0
	0.00466	0		0.00466	0			0.00466	0		0.00466	0
	0.00776	0		0.00776	0			0.00776	0		0.00776	0
	0.01087	0		0.01087	0			0.01087	0		0.01087	0
	0.01398	0		0.01398	0			0.01398	0		0.01398	0
	0.01708	0		0.01708	0			0.01708	0		0.01708	0
	0.02019	0		0.02019	0			0.02019	0		0.02019	0
	0.02329	0		0.02329	0			0.02329	0		0.02329	0
	0.0264	0		0.0264	0			0.0264	0		0.0264	0
	0.0295	0		0.0295	0			0.0295	0		0.0295	0
	0.03261	0		0.03261	0			0.03261	0		0.03261	0
	0.03571	0		0.03571	0			0.03571	0		0.03571	0
	0.03882	0		0.03882	0			0.03882	0		0.03882	0
	0.04193	0		0.04193	0			0.04193	0		0.04193	0
	0.04503	0		0.04503	0			0.04503	0		0.04503	0
	0.04814	0		0.04814	0			0.04814	0		0.04814	0
	0.05124	0		0.05124	0			0.05124	0		0.05124	0
	0.05435	0		0.05435	0			0.05435	0		0.05435	0
	0.05745	0		0.05745	0			0.05745	0		0.05745	0
	0.06056	0		0.06056	0			0.06056	0		0.06056	0
	0.06367	0		0.06367	0			0.06367	0		0.06367	0
	0.06677	0		0.06677	0			0.06677	0		0.06677	0
	0.06988	0		0.06988	0			0.06988	0		0.06988	0
	0.07298	0		0.07298	0			0.07298	0		0.07298	0
	0.07609	0		0.07609	0			0.07609	0		0.07609	0
	0.07919	0		0.07919	0			0.07919	0		0.07919	0
	0.0823	0		0.0823	0			0.0823	0		0.0823	0
	0.08541	0		0.08541	0			0.08541	0		0.08541	0
	0.08851	0		0.08851	0			0.08851	0		0.08851	0
	0.09162	0		0.09162	0			0.09162	0		0.09162	0
	0.09472	0		0.09472	0			0.09472	0		0.09472	0
	0.09783	0		0.09783	0			0.09783	0		0.09783	0
	0.10093	0		0.10093	0			0.10093	0		0.10093	0
	0.10404	0		0.10404	0			0.10404	0		0.10404	0
	0.10714	0		0.10714	0			0.10714	0		0.10714	0
	0.11025	0		0.11025	0			0.11025	0		0.11025	0
	0.11336	0		0.11336	0			0.11336	0		0.11336	0
	0.11646	0		0.11646	0			0.11646	0		0.11646	0
	0.11957	0		0.11957	0			0.11957	0		0.11957	0
	0.12267	0		0.12267	0			0.12267	0		0.12267	0
	0.12578	0		0.12578	0			0.12578	0		0.12578	0
	0.12888	0		0.12888	0			0.12888	0		0.12888	0
	0.13199	0		0.13199	0			0.13199	0		0.13199	0
	0.1351	-11.7338		0.1351	-0.3467			0.1351	-8.55183		0.1351	-4.73013
	0.1382	-20.6635		0.1382	-17.3538			0.1382	-16.1774		0.1382	-24.8497
	0.14131	-24.6012		0.14131	-39.6073			0.14131	-30.5184		0.14131	-31.6781
	0.14441	-34.315		0.14441	-53.9238			0.14441	-45.3192		0.14441	-47.2047
	0.14752	-31.3102		0.14752	-71.8595			0.14752	-41.7425		0.14752	-63.8784
	0.15062	-36.1074		0.15062	-78.2583			0.15062	-33.8647		0.15062	-80.4795
	0.15373	-47.511		0.15373	-105.977			0.15373	-46.6561		0.15373	-84.824
	0.15683	-34.1437		0.15683	-131.21			0.15683	-36.6616		0.15683	-95.1286
	0.15994	-26.3788		0.15994	-167.058			0.15994	-30.7958		0.15994	-166.899
	0.16305	-52.9435		0.16305	-164.296			0.16305	-53.8147		0.16305	-148.684
	0.16615	-69.2459		0.16615	-179.242			0.16615	-55.7949		0.16615	-157.015
	0.16926	-51.9686		0.16926	-184.052			0.16926	-74.8413		0.16926	-183.252
	0.17236	-80.2562		0.17236	-158.859			0.17236	-81.8398		0.17236	-159.059
	0.17547	-73.3468		0.17547	-175.151			0.17547	-67.9028		0.17547	-172.967
	0.17857	-88.3286		0.17857	-183.26			0.17857	-76.1125		0.17857	-182.648
	0.18168	-103.568		0.18168	-224.891			0.18168	-104.379		0.18168	-212.203
	0.18479	-117.67		0.18479	-225.449			0.18479	-116.29		0.18479	-229.059
	0.18789	-115.521		0.18789	-208.825			0.18789	-121.029		0.18789	-187.546
	0.191	-133.822		0.191	-177.333			0.191	-140.274		0.191	-179.814
	0.1941	-153.174		0.1941	-160.034			0.1941	-159.568		0.1941	-188.283
	0.19721	-155.873		0.19721	-173.367			0.19721	-155.877		0.19721	-180.351
	0.20031	-152.896		0.20031	-190.143			0.20031	-157.499		0.20031	-188.985
	0.20342	-146.719		0.20342	-141.62			0.20342	-173.445		0.20342	-163.126
	0.20652	-135.05		0.20652	-150.182			0.20652	-153.514		0.20652	-159.2
	0.20963	-151.268		0.20963	-132.275			0.20963	-173.984		0.20963	-179.663
	0.21274	-169.616		0.21274	-134.932			0.21274	-186.878		0.21274	-182.889
	0.21584	-178.811		0.21584	-110.162			0.21584	-211.628		0.21584	-170.959
	0.21895	-157.441		0.21895	-164.401			0.21895	-236.329		0.21895	-197.864
	0.22205	-100.785		0.22205	-170.708			0.22205	-196.992		0.22205	-189.394
	0.22516	-47.1944		0.22516	-125.738			0.22516	-175.525		0.22516	-150.93
	0.22826	-21.7252		0.22826	-132.344			0.22826	-267.005		0.22826	-146.9
	0.23137	-0.5071		0.23137	-147.526			0.23137	-371.516		0.23137	-177.239
	0.23448	-28.7577		0.23448	-152.365			0.23448	-483.678		0.23448	-181.578
	0.23758	-127.746		0.23758	-168.389			0.23758	-631.588		0.23758	-171.481
	0.24069	-251.829		0.24069	-182.452			0.24069	-704.65		0.24069	-165.485
	0.24379	-324.925		0.24379	-145.144			0.24379	-726.999		0.24379	-119.955
	0.2469	-345.558		0.2469	-168.088			0.2469	-701.464		0.2469	-134.63
	0.25	-356.854		0.25	-152.335			0.25	-686.987		0.25	-149.985
	0.25311	-370.284		0.25311	-133.834			0.25311	-696.982		0.25311	-155.215
	0.25622	-349.186		0.25622	-133.153			0.25622	-652.696		0.25622	-143.447
	0.25932	-343.539		0.25932	-148.429			0.25932	-603.077		0.25932	-144.874
	0.26243	-323.982		0.26243	-144.041			0.26243	-556.357		0.26243	-150.001
	0.26553	-311.555		0.26553	-148.47			0.26553	-534.687		0.26553	-147.618
	0.26864	-318.829		0.26864	-145.97			0.26864	-490.875		0.26864	-146.446
	0.27174	-251.599		0.27174	-121.517			0.27174	-416.49		0.27174	-117.059
	0.27485	-214.199		0.27485	-158.647			0.27485	-376.429		0.27485	-120.047
	0.27795	-184.803		0.27795	-156.471			0.27795	-321.787		0.27795	-125.969
	0.28106	-162.389		0.28106	-159.431			0.28106	-274.593		0.28106	-109.599
	0.28417	-134.038		0.28417	-166.622			0.28417	-231.79		0.28417	-92.4899
	0.28727	-88.3647		0.28727	-172.705			0.28727	-143.182		0.28727	-152.117
	0.29038	-52.3275		0.29038	-184.627			0.29038	-101.544		0.29038	-143.882
	0.29348	-29.0529		0.29348	-145.079			0.29348	-87.9145		0.29348	-95.6736
	0.29659	-11.9434		0.29659	-86.2587			0.29659	-79.1074		0.29659	-90.7218
	0.29969	-22.2186		0.29969	-97.1208			0.29969	-41.9594		0.29969	-87.8022
	0.3028	-8.51086		0.3028	-136.497			0.3028	-20.6376		0.3028	-106.377
	0.30591	52.7677		0.30591	-123.122			0.30591	35.5593		0.30591	-88.6855
	0.30901	30.6853		0.30901	-77.3252			0.30901	24.5725		0.30901	-20.2265
	0.31212	19.1645		0.31212	-80.5273			0.31212	1.62975		0.31212	-54.2004
	0.31522	34.2949		0.31522	-127.758			0.31522	26.3047		0.31522	-59.0373
	0.31833	24.3951		0.31833	-109.174			0.31833	20.904		0.31833	-57.2401
	0.32143	15.0925		0.32143	-109.757			0.32143	32.9307		0.32143	-50.8195
	0.32454	4.32873		0.32454	-75.1668			0.32454	22.4228		0.32454	-37.4329
	0.32764	9.31269		0.32764	-59.0978			0.32764	-10.898		0.32764	-45.3257
	0.33075	-19.7502		0.33075	-15.7942			0.33075	-15.6377		0.33075	-10.1457
	0.33386	-55.1183		0.33386	-39.7698			0.33386	-25.755		0.33386	-9.85879
	0.33696	-43.2132		0.33696	-6.20436			0.33696	-33.7742		0.33696	9.71194
	0.34007	-60.8023		0.34007	32.1024			0.34007	-43.0151		0.34007	0.87417
	0.34317	-48.0012		0.34317	11.1251			0.34317	-54.0317		0.34317	15.0683
	0.34628	-38.1545		0.34628	26.5795			0.34628	-40.1105		0.34628	29.209
	0.34938	-65.5845		0.34938	18.2375			0.34938	-37.9472		0.34938	23.419
	0.35249	-86.6289		0.35249	6.79296			0.35249	-31.8513		0.35249	12.5541
	0.3556	-92.8074		0.3556	39.2146			0.3556	-47.2192		0.3556	23.8357
	0.3587	-100.953		0.3587	23.8867			0.3587	-69.9971		0.3587	17.6906
	0.36181	-83.6436		0.36181	17.0653			0.36181	-61.4578		0.36181	26.1666
	0.36491	-89.2342		0.36491	49.9426			0.36491	-56.2634		0.36491	46.6554
	0.36802	-74.9614		0.36802	44.7956			0.36802	-39.7683		0.36802	53.7075
	0.37112	-80.9784		0.37112	50.0153			0.37112	-34.3561		0.37112	59.9285
	0.37423	-77.8187		0.37423	36.61			0.37423	-12.1031		0.37423	85.3849
	0.37733	-68.9574		0.37733	33.9706			0.37733	-0.1477		0.37733	86.3963
	0.38044	-59.0573		0.38044	21.7781			0.38044	16.8089		0.38044	75.5898
	0.38355	-24.0578		0.38355	46.8746			0.38355	25.6707		0.38355	86.5508
	0.38665	-24.0473		0.38665	68.9855			0.38665	27.8747		0.38665	129.096
	0.38976	-11.5855		0.38976	110.111			0.38976	42.7636		0.38976	161.897
	0.39286	-16.1739		0.39286	83.1011			0.39286	24.746		0.39286	139.713
	0.39597	-1.7686		0.39597	58.1093			0.39597	48.9059		0.39597	113.259
	0.39907	1.97654		0.39907	73.7365			0.39907	81.9793		0.39907	173.365
	0.40218	4.49329		0.40218	73.5038			0.40218	87.9009		0.40218	172.058
	0.40529	40.2764		0.40529	88.9871			0.40529	128.808		0.40529	188.629
	0.40839	54.5379		0.40839	85.4907			0.40839	135.687		0.40839	198.131
	0.4115	63.0646		0.4115	116.472			0.4115	129.701		0.4115	221.445
	0.4146	65.5126		0.4146	132.709			0.4146	135.476		0.4146	207.334
	0.41771	64.0676		0.41771	113.59			0.41771	132.379		0.41771	213.571
	0.42081	84.2365		0.42081	98.6284			0.42081	142.322		0.42081	211.24
	0.42392	86.7889		0.42392	114.574			0.42392	169.161		0.42392	237.641
	0.42703	75.0362		0.42703	147.17			0.42703	144.206		0.42703	264.937
	0.43013	96.164		0.43013	170.789			0.43013	164.987		0.43013	263.452
	0.43324	106.798		0.43324	145.46			0.43324	187.656		0.43324	255.114
	0.43634	103.391		0.43634	148.331			0.43634	182.959		0.43634	254.978
	0.43945	103.481		0.43945	166.266			0.43945	204.601		0.43945	284.141
	0.44255	115.885		0.44255	163.573			0.44255	201.126		0.44255	245.36
	0.44566	127.23		0.44566	130.707			0.44566	212.183		0.44566	220.676
	0.44876	106.892		0.44876	142.688			0.44876	199.982		0.44876	230.497
	0.45187	99.4894		0.45187	130.918			0.45187	187.768		0.45187	227.056
	0.45498	114.395		0.45498	118.932			0.45498	208.732		0.45498	208.672
	0.45808	140.598		0.45808	147.93			0.45808	227.007		0.45808	203.046
	0.46119	144.79		0.46119	160.91			0.46119	226.342		0.46119	193.968
	0.46429	109.314		0.46429	131.654			0.46429	192.865		0.46429	191.353
	0.4674	126.546		0.4674	147.658			0.4674	216.906		0.4674	176.947
	0.4705	131.685		0.4705	145.889			0.4705	231.588		0.4705	185.449
	0.47361	145.672		0.47361	106.126			0.47361	245.483		0.47361	150.802
	0.47672	144.581		0.47672	85.204			0.47672	243.781		0.47672	96.441
	0.47982	140.153		0.47982	80.2776			0.47982	240.153		0.47982	60.7157
	0.48293	159.403		0.48293	73.1621			0.48293	259.427		0.48293	46.1026
	0.48603	173.24		0.48603	54.8334			0.48603	277.513		0.48603	37.7592
	0.48914	167.496		0.48914	53.3721			0.48914	273.609		0.48914	32.1037
	0.49224	164.859		0.49224	41.9119			0.49224	276.341		0.49224	36.8809
	0.49535	161.748		0.49535	22.4428			0.49535	277.084		0.49535	0.72803
	0.49845	175.946		0.49845	34.101			0.49845	289.933		0.49845	8.29046
	0.50156	145.007		0.50156	30.3473			0.50156	262.06		0.50156	20.2979
	0.50467	151.381		0.50467	4.53047			0.50467	271.815		0.50467	-10.6929
	0.50777	142.981		0.50777	-27.5582			0.50777	273.097		0.50777	-19.883
	0.51088	153.154		0.51088	-26.4118			0.51088	270.06		0.51088	-37.0964
	0.51398	159.255		0.51398	-65.2546			0.51398	277.727		0.51398	-59.9532
	0.51709	149.693		0.51709	-73.0719			0.51709	288.029		0.51709	-67.5141
	0.52019	134.86		0.52019	-64.4155			0.52019	294.364		0.52019	-49.4637
	0.5233	155.503		0.5233	-65.6027			0.5233	298.349		0.5233	-40.1896
	0.52641	166.637		0.52641	-55.146			0.52641	277.127		0.52641	-61.4823
	0.52951	156.868		0.52951	-38.3977			0.52951	293.193		0.52951	-47.2235
	0.53262	174.807		0.53262	-51.2917			0.53262	322.565		0.53262	-46.4823
	0.53572	161.831		0.53572	-80.695			0.53572	316.31		0.53572	-58.7234
	0.53883	160.248		0.53883	-89.9515			0.53883	329.354		0.53883	-51.1099
	0.54193	154		0.54193	-89.5722			0.54193	294.95		0.54193	-58.825
	0.54504	176.728		0.54504	-96.5151			0.54504	324.009		0.54504	-90.2248
	0.54815	154.213		0.54815	-91.9727			0.54815	305.928		0.54815	-98.7326
	0.55125	170.306		0.55125	-96.0573			0.55125	310.878		0.55125	-87.9471
	0.55436	175.549		0.55436	-114.993			0.55436	319.91		0.55436	-132.842
	0.55746	164.577		0.55746	-78.4027			0.55746	321.572		0.55746	-88.9057
	0.56057	153.922		0.56057	-113.621			0.56057	312.144		0.56057	-102.302
	0.56367	159.411		0.56367	-120.302			0.56367	334.5		0.56367	-99.3096
	0.56678	174.014		0.56678	-125.035			0.56678	329.002		0.56678	-82.3191
	0.56988	179.513		0.56988	-109.146			0.56988	325.879		0.56988	-95.0757
	0.57299	168.561		0.57299	-116.175			0.57299	310.321		0.57299	-93.4629
	0.5761	182.926		0.5761	-136.713			0.5761	318.283		0.5761	-102.193
	0.5792	181.68		0.5792	-103.481			0.5792	317.69		0.5792	-85.1211
	0.58231	173.481		0.58231	-99.7437			0.58231	317.61		0.58231	-84.3226
	0.58541	173.323		0.58541	-121.317			0.58541	310.261		0.58541	-90.2314
	0.58852	154.05		0.58852	-119.722			0.58852	313.924		0.58852	-106.512
	0.59162	140.926		0.59162	-143.238			0.59162	318.965		0.59162	-104.667
	0.59473	138.678		0.59473	-143.13			0.59473	315.1		0.59473	-103.584
	0.59784	136.862		0.59784	-129.632			0.59784	307.965		0.59784	-96.569
	0.60094	112.381		0.60094	-120.652			0.60094	291.253		0.60094	-93.5186
	0.60405	134.389		0.60405	-102.74			0.60405	287.66		0.60405	-90.6075
	0.60715	116.519		0.60715	-115.184			0.60715	293.682		0.60715	-97.0508
	0.61026	124.441		0.61026	-137.751			0.61026	269.053		0.61026	-112.796
	0.61336	106.685		0.61336	-126.723			0.61336	279.909		0.61336	-82.4142
	0.61647	89.8861		0.61647	-149.317			0.61647	270.997		0.61647	-94.1056
	0.61957	86.4883		0.61957	-141.09			0.61957	256.948		0.61957	-95.1838
	0.62268	109.75		0.62268	-120.472			0.62268	276.808		0.62268	-97.3607
	0.62579	92.9094		0.62579	-116.249			0.62579	257.024		0.62579	-76.7417
	0.62889	93.3338		0.62889	-143.806			0.62889	256.413		0.62889	-72.5409
	0.632	88.4083		0.632	-138.349			0.632	266.672		0.632	-78.1004
	0.6351	87.0703		0.6351	-133.561			0.6351	250.809		0.6351	-107.836
	0.63821	48.5442		0.63821	-142.778			0.63821	222.988		0.63821	-113.548
	0.64131	66.2914		0.64131	-135.546			0.64131	241.852		0.64131	-98.0416
	0.64442	48.2624		0.64442	-119.08			0.64442	201.476		0.64442	-84.4742
	0.64753	40.1206		0.64753	-151.766			0.64753	191.046		0.64753	-117.936
	0.65063	36.7841		0.65063	-144.61			0.65063	194.939		0.65063	-119.342
	0.65374	34.6923		0.65374	-130.438			0.65374	179.718		0.65374	-107.273
	0.65684	10.3919		0.65684	-129.766			0.65684	168.146		0.65684	-105.63
	0.65995	25.2572		0.65995	-132.665			0.65995	178.053		0.65995	-101.874
	0.66305	42.4273		0.66305	-121.892			0.66305	185.361		0.66305	-102.891
	0.66616	12.5142		0.66616	-133.725			0.66616	145.924		0.66616	-103.787
	0.66926	4.1638		0.66926	-140.129			0.66926	153.533		0.66926	-111.19
	0.67237	23.6764		0.67237	-152.571			0.67237	163.727		0.67237	-115.375
	0.67548	2.24824		0.67548	-154.075			0.67548	145.286		0.67548	-115.308
	0.67858	2.27682		0.67858	-139.827			0.67858	131.195		0.67858	-100.648
	0.68169	21.3585		0.68169	-146.208			0.68169	154.154		0.68169	-110.379
	0.68479	-11.0689		0.68479	-151.845			0.68479	139.444		0.68479	-116.875
	0.6879	-9.0541		0.6879	-142.763			0.6879	129.072		0.6879	-106.068
	0.691	-22.8423		0.691	-121.683			0.691	113.404		0.691	-86.5164
	0.69411	-28.1715		0.69411	-116.092			0.69411	105.309		0.69411	-94.5494
	0.69722	-30.3859		0.69722	-148.564			0.69722	115.57		0.69722	-81.3782
	0.70032	-41.1955		0.70032	-148.118			0.70032	93.3262		0.70032	-91.2686
	0.70343	-25.8755		0.70343	-134.737			0.70343	74.8629		0.70343	-97.5768
	0.70653	-20.0006		0.70653	-149.297			0.70653	38.9985		0.70653	-104.159
	0.70964	-30.744		0.70964	-130.548			0.70964	14.1106		0.70964	-94.3832
	0.71274	-28.6198		0.71274	-148.011			0.71274	10.9315		0.71274	-80.7662
	0.71585	-15.483		0.71585	-157.473			0.71585	10.3409		0.71585	-108.346
	0.71896	-10.6663		0.71896	-129.026			0.71896	1.79017		0.71896	-125.202
	0.72206	-11.6763		0.72206	-118.823			0.72206	-3.83361		0.72206	-87.3496
	0.72517	-0.28164		0.72517	-143.846			0.72517	1.2046		0.72517	-103.691
	0.72827	0.1082		0.72827	-160.214			0.72827	0.10585		0.72827	-115.071
	0.73138	0.05233		0.73138	-138.067			0.73138	0.05233		0.73138	-114.864
	0.73448	0.05235		0.73448	-171.487			0.73448	0.05235		0.73448	-145.883
	0.73759	0.05237		0.73759	-155.482			0.73759	0.05237		0.73759	-120.068
	0.74069	0.05238		0.74069	-139.402			0.74069	0.05238		0.74069	-97.4977
	0.7438	0.0524		0.7438	-150.928			0.7438	0.0524		0.7438	-113.191
	0.74691	0.05242		0.74691	-149.289			0.74691	0.05242		0.74691	-109.634
	0.75001	0.05244		0.75001	-162.435			0.75001	0.05244		0.75001	-107.639
	0.75312	0.05245		0.75312	-163.633			0.75312	0.05245		0.75312	-102.279
	0.75622	0.05247		0.75622	-184.759			0.75622	0.05247		0.75622	-111.984
	0.75933	-2.13869		0.75933	-165.731			0.75933	0.75872		0.75933	-106.971
	0.76243	-20.2353		0.76243	-166.787			0.76243	3.23479		0.76243	-108.204
	0.76554	-44.0958		0.76554	-156.314			0.76554	7.3625		0.76554	-100.987
	0.76865	-56.9481		0.76865	-164.218			0.76865	-3.14553		0.76865	-103.706
	0.77175	-54.6108		0.77175	-145.759			0.77175	10.9323		0.77175	-97.1217
	0.77486	-71.0639		0.77486	-144.188			0.77486	-2.39236		0.77486	-98.7397
	0.77796	-83.9596		0.77796	-120.244			0.77796	-6.0764		0.77796	-97.3211
	0.78107	-73.1892		0.78107	-111.371			0.78107	-7.85155		0.78107	-88.2062
	0.78417	-95.4532		0.78417	-134.074			0.78417	-26.2604		0.78417	-72.5026
	0.78728	-106.055		0.78728	-142.547			0.78728	-23.0446		0.78728	-103.557
	0.79038	-117.301		0.79038	-159.077			0.79038	-34.2719		0.79038	-96.3726
	0.79349	-84.8867						0.79349	-19.4612
	0.7966	-92.2158						0.7966	-21.6312
	0.7997	-108.134						0.7997	-28.0709
	0.80281	-109.282						0.80281	-22.0422
	0.80591	-112.741						0.80591	-15.5422
	0.80902	-108.284						0.80902	-21.9821
	0.81212	-115.279						0.81212	-32.6114
	0.81523	-116.063						0.81523	-32.7703
	0.81834	-124.544						0.81834	-31.8959
	0.82144	-111.052						0.82144	-31.8393
	0.82455	-115.228						0.82455	-47.9835
	0.82765	-103.206						0.82765	-34.6074
	0.83076	-102.376						0.83076	-31.7655
	0.83386	-118.456						0.83386	-37.4836
	0.83697	-115.349						0.83697	-41.1523
	0.84008	-117.404		0.84008	-123.76			0.84008	-44.6239		0.84008	-70.3252
	0.84318	-115.986		0.84318	-136.273			0.84318	-48.3371		0.84318	-97.3754
	0.84629	-106.908		0.84629	-145.918			0.84629	-43.8527		0.84629	-96.5307
	0.84939	-122.844		0.84939	-148.082			0.84939	-45.3035		0.84939	-94.0793
	0.8525	-111.509		0.8525	-121.038			0.8525	-48.4337		0.8525	-89.8625
	0.8556	-104.771		0.8556	-112.057			0.8556	-36.6569		0.8556	-84.1981
	0.85871	-120.486		0.85871	-125.319			0.85871	-51.8172		0.85871	-96.0995
	0.86181	-117.452		0.86181	-122.488			0.86181	-48.2181		0.86181	-101.506
	0.86492	-103.309		0.86492	-138.413			0.86492	-40.088		0.86492	-92.383
	0.86803	-125.436		0.86803	-137.855			0.86803	-42.7649		0.86803	-98.6589
	0.87113	-127.823		0.87113	-133.314			0.87113	-51.9539		0.87113	-100.052
	0.87424	-117.421		0.87424	-123.475			0.87424	-46.3205		0.87424	-109.064
	0.87734	-113.815		0.87734	-133.108			0.87734	-49.4153		0.87734	-115.465
	0.88045	-118.598		0.88045	-137.575			0.88045	-61.1365		0.88045	-107.967
	0.88355	-112.233		0.88355	-145.251			0.88355	-58.778		0.88355	-103.809
	0.88666	-124.686		0.88666	-137.361			0.88666	-64.4151		0.88666	-111.906
	0.88977	-134.815		0.88977	-118.396			0.88977	-71.5718		0.88977	-100.551
	0.89287	-117.312		0.89287	-139.079			0.89287	-53.5039		0.89287	-89.6114
	0.89598	-108.25		0.89598	-134.976			0.89598	-51.4681		0.89598	-90.9824
	0.89908	-123.526		0.89908	-129.538			0.89908	-58.5212		0.89908	-101.188
	0.90219	-122.232		0.90219	-112.944			0.90219	-63.0842		0.90219	-84.3657
	0.90529	-132.093		0.90529	-130.775			0.90529	-70.9235		0.90529	-112.088
	0.9084	-132.881		0.9084	-141.627			0.9084	-75.216		0.9084	-115.513
	0.9115	-125.206		0.9115	-118.187			0.9115	-59.9221		0.9115	-89.2889
	0.91461	-112.455		0.91461	-124.313			0.91461	-45.9719		0.91461	-114.248
	0.91772	-115.864		0.91772	-131.476			0.91772	-43.9416		0.91772	-105.867
	0.92082	-115.848		0.92082	-134.756			0.92082	-41.4042		0.92082	-91.6151
	0.92393	-118.743		0.92393	-139.511			0.92393	-66.078		0.92393	-110.926
	0.92703	-108.392		0.92703	-157.889			0.92703	-58.3079		0.92703	-112.75
	0.93014	-116.551		0.93014	-151.124			0.93014	-61.5086		0.93014	-118.038
	0.93324	-120.322		0.93324	-144.253			0.93324	-54.5896		0.93324	-116.355
	0.93635	-118.414		0.93635	-151.372			0.93635	-63.8264		0.93635	-119.151
	0.93946	-125.47		0.93946	-137.147			0.93946	-70.2437		0.93946	-113.636
	0.94256	-124.16		0.94256	-127.448			0.94256	-48.2891		0.94256	-97.1409
	0.94567	-115.392		0.94567	-139.847			0.94567	-61.682		0.94567	-92.7972
	0.94877	-114.768		0.94877	-156.085			0.94877	-66.1068		0.94877	-106.062
	0.95188	-111.455		0.95188	-149.944			0.95188	-54.997		0.95188	-123.606
	0.95498	-109.024		0.95498	-148.418			0.95498	-51.3532		0.95498	-117.175
	0.95809	-106.156		0.95809	-155.382			0.95809	-58.9198		0.95809	-117.634
	0.96119	-120.253		0.96119	-150.389			0.96119	-64.8545		0.96119	-89.656
	0.9643	-109.88		0.9643	-126.678			0.9643	-54.478		0.9643	-85.8007
	0.96741	-112.646		0.96741	-132.075			0.96741	-52.1379		0.96741	-86.462
	0.97051	-111.779		0.97051	-115.857			0.97051	-54.3019		0.97051	-97.784
	0.97362	-124.471		0.97362	-148.507			0.97362	-68.3301		0.97362	-132.932
	0.97672	-136.223		0.97672	-149.183			0.97672	-71.0005		0.97672	-115.201
	0.97983	-119.378		0.97983	-151.098			0.97983	-60.6298		0.97983	-99.5539
	0.98293	-115.85		0.98293	-125.874			0.98293	-56.4258		0.98293	-88.861
	0.98604	-104.989		0.98604	-124.074			0.98604	-55.394		0.98604	-106.552
	0.98915	-115.597		0.98915	-135.529			0.98915	-63.9881		0.98915	-107.272
	0.99225	-109.733		0.99225	-141.414			0.99225	-60.0512		0.99225	-110.241
	0.99536	-109.144		0.99536	-131.893			0.99536	-72.9764		0.99536	-87.5777
	0.99846	-105.112		0.99846	-134.953			0.99846	-54.221		0.99846	-93.4248
	1.00157	-127.613		1.00157	-146.644			1.00157	-69.0605		1.00157	-98.8597
	1.00467	-111.878		1.00467	-127.314			1.00467	-62.6677		1.00467	-110.605
	1.00778	-110.711		1.00778	-124.411			1.00778	-52.3248		1.00778	-94.569
	1.01089	-97.8268		1.01089	-128.24			1.01089	-46.4463		1.01089	-105.549
	1.01399	-85.8246		1.01399	-142.849			1.01399	-46.0173		1.01399	-105.723
	1.0171	-96.5954		1.0171	-142.833			1.0171	-36.418		1.0171	-90.2382
	1.0202	-115.054		1.0202	-135.429			1.0202	-45.9816		1.0202	-96.1274
	1.02331	-118.85		1.02331	-123.481			1.02331	-44.804		1.02331	-90.8696
	1.02641	-114.231		1.02641	-132.989			1.02641	-58.9645		1.02641	-90.6032
	1.02952	-108.405		1.02952	-144.249			1.02952	-50.0436		1.02952	-93.9478
	1.03262	-118.093		1.03262	-127.928			1.03262	-47.6504		1.03262	-82.9993
	1.03573	-112.451		1.03573	-153.073			1.03573	-57.2943		1.03573	-106.383
	1.03884	-105.13		1.03884	-140.274			1.03884	-63.577		1.03884	-105.626
	1.04194	-104.088		1.04194	-136.884			1.04194	-54.563		1.04194	-111.548
	1.04505	-118.954		1.04505	-123.164			1.04505	-52.1625		1.04505	-85.5925
	1.04815	-116.113		1.04815	-102.921			1.04815	-66.516		1.04815	-58.7132
	1.05126	-112.15		1.05126	-122.006			1.05126	-54.8834		1.05126	-92.0743
	1.05436	-102.484		1.05436	-118.07			1.05436	-47.4438		1.05436	-99.4622
	1.05747	-98.0529		1.05747	-128.428			1.05747	-46.9962		1.05747	-80.5865
	1.06058	-96.2007		1.06058	-120.905			1.06058	-52.3945		1.06058	-84.161
	1.06368	-111.339		1.06368	-116.54			1.06368	-53.9797		1.06368	-54.1779
	1.06679	-103.471		1.06679	-131.23			1.06679	-54.1939		1.06679	-67.4339
	1.06989	-100.751		1.06989	-134.417			1.06989	-49.1931		1.06989	-76.9752
	1.073	-97.9136		1.073	-121.484			1.073	-40.5781		1.073	-91.6102
	1.0761	-99.7487		1.0761	-107.092			1.0761	-55.2281		1.0761	-74.2078
	1.07921	-104.033		1.07921	-120.476			1.07921	-62.6789		1.07921	-87.3357
	1.08231	-105.956		1.08231	-124.066			1.08231	-43.3544		1.08231	-80.8011
	1.08542	-97.9584		1.08542	-102.301			1.08542	-50.1419		1.08542	-76.3156
	1.08853	-99.0042		1.08853	-122.603			1.08853	-55.6552		1.08853	-94.3122
	1.09163	-97.6907		1.09163	-115.03			1.09163	-52.6762		1.09163	-101.085
	1.09474	-93.5243		1.09474	-121.874			1.09474	-41.5166		1.09474	-84.7323
	1.09784	-102.376		1.09784	-117.653			1.09784	-49.2231		1.09784	-75.5003
	1.10095	-97.5006		1.10095	-93.4512			1.10095	-52.5224		1.10095	-60.6748
	1.10405	-79.6826		1.10405	-114.722			1.10405	-37.2497		1.10405	-76.4042
	1.10716	-96.016		1.10716	-120.941			1.10716	-45.1591		1.10716	-77.5859
	1.11027	-108.364		1.11027	-100.201			1.11027	-60.0614		1.11027	-67.3519
	1.11337	-98.1508		1.11337	-105.688			1.11337	-35.7497		1.11337	-60.973
	1.11648	-108.423		1.11648	-105.557			1.11648	-50.2184		1.11648	-71.206
	1.11958	-85.4069		1.11958	-101.959			1.11958	-54.6449		1.11958	-71.4901
	1.12269	-68.968		1.12269	-90.4309			1.12269	-31.188		1.12269	-51.5154
	1.12579	-86.7816		1.12579	-106.001			1.12579	-39.8749		1.12579	-61.1606
	1.1289	-92.2984		1.1289	-107.232			1.1289	-44.1638		1.1289	-59.3805
	1.132	-79.5444		1.132	-105.419			1.132	-36.2262		1.132	-71.7662
	1.13511	-88.7061		1.13511	-95.6476			1.13511	-37.2441		1.13511	-63.5563
	1.13822	-65.1561		1.13822	-96.0678			1.13822	-17.8953		1.13822	-43.0076
	1.14132	-60.0273		1.14132	-103.92			1.14132	-22.4188		1.14132	-64.4646
	1.14443	-77.2738		1.14443	-97.3065			1.14443	-27.6834		1.14443	-51.9609
	1.14753	-82.2143		1.14753	-91.0846			1.14753	-28.3679		1.14753	-52.8723
	1.15064	-77.9059		1.15064	-110.292			1.15064	-40.0772		1.15064	-59.3691
	1.15374	-87.172		1.15374	-96.3091			1.15374	-38.5483		1.15374	-68.2936
	1.15685	-75.6694		1.15685	-92.7083			1.15685	-45.5702		1.15685	-51.5029
	1.15996	-68.439		1.15996	-93.0174			1.15996	-40.1129		1.15996	-56.8217
	1.16306	-80.0262		1.16306	-90.4591			1.16306	-33.1516		1.16306	-48.9352
	1.16617	-86.0604		1.16617	-90.0681			1.16617	-39.5901		1.16617	-58.2606
	1.16927	-77.2569		1.16927	-83.413			1.16927	-41.1712		1.16927	-53.2665
	1.17238	-75.793		1.17238	-81.2437			1.17238	-35.9957		1.17238	-66.3122
	1.17548	-70.2453		1.17548	-77.7234			1.17548	-32.9236		1.17548	-42.2967
	1.17859	-65.7743		1.17859	-81.7328			1.17859	-26.9074		1.17859	-42.9299
	1.1817	-66.2244		1.1817	-91.308			1.1817	-30.2936		1.1817	-54.3502
	1.1848	-75.322		1.1848	-73.3464			1.1848	-31.1048		1.1848	-50.4749
	1.18791	-76.4248		1.18791	-59.0864			1.18791	-36.8569		1.18791	-41.7655
	1.19101	-65.8377		1.19101	-60.2326			1.19101	-23.1203		1.19101	-43.1595
	1.19412	-70.9949		1.19412	-67.9212			1.19412	-20.2511		1.19412	-53.458
	1.19722	-61.2055		1.19722	-75.4087			1.19722	-10.7905		1.19722	-50.1946
	1.20033	-61.5749		1.20033	-78.8858			1.20033	-15.7431		1.20033	-56.1891
	1.20343	-62.6536		1.20343	-60.8968			1.20343	-18.0299		1.20343	-51.0201
	1.20654	-57.7112		1.20654	-61.438			1.20654	-14.705		1.20654	-26.5379
	1.20965	-61.4437		1.20965	-68.6216			1.20965	-14.6049		1.20965	-27.4762
	1.21275	-50.4667		1.21275	-75.009			1.21275	-3.83796		1.21275	-39.2595
	1.21586	-50.0173		1.21586	-77.4452			1.21586	-7.86403		1.21586	-46.0532
	1.21896	-59.6932		1.21896	-88.2456			1.21896	-13.7374		1.21896	-58.2151
	1.22207	-60.2827		1.22207	-80.6325			1.22207	-18.3244		1.22207	-44.8856
	1.22517	-47.0383		1.22517	-66.3686			1.22517	-6.60067		1.22517	-44.9876
	1.22828	-49.5717		1.22828	-69.6979			1.22828	-1.11697		1.22828	-34.7281
	1.23139	-65.1963		1.23139	-59.227			1.23139	-11.5018		1.23139	-17.5527
	1.23449	-53.1675		1.23449	-65.1428			1.23449	-3.53494		1.23449	-37.2196
	1.2376	-46.2019		1.2376	-63.5128			1.2376	1.15712		1.2376	-41.4181
	1.2407	-49.3593		1.2407	-48.6592			1.2407	2.40476		1.2407	-32.6403
	1.24381	-39.942		1.24381	-68.5237			1.24381	6.24555		1.24381	-32.0966
	1.24691	-44.2523		1.24691	-47.2633			1.24691	-0.89475		1.24691	-29.7035
	1.25002	-34.9676		1.25002	-56.9449			1.25002	4.04212		1.25002	-28.3528
	1.25312	-32.7945		1.25312	-56.3315			1.25312	17.5695		1.25312	-31.1221
	1.25623	-25.9167		1.25623	-52.9761			1.25623	16.004		1.25623	-26.4194
	1.25934	-35.1099		1.25934	-54.0367			1.25934	11.9803		1.25934	-33.6938
	1.26244	-21.5525		1.26244	-69.2832			1.26244	21.4907		1.26244	-44.7787
	1.26555	-17.8103		1.26555	-65.3279			1.26555	25.1375		1.26555	-35.5161
	1.26865	-24.7032		1.26865	-55.7038			1.26865	20.7511		1.26865	-30.0982
	1.27176	-32.7548		1.27176	-63.2555			1.27176	30.129		1.27176	-41.5153
	1.27486	-25.8993		1.27486	-64.169			1.27486	29.7685		1.27486	-33.449
	1.27797	-27.462		1.27797	-52.3904			1.27797	35.1799		1.27797	-34.0263
	1.28108	-17.4481		1.28108	-39.7111			1.28108	35.7627		1.28108	-37.1063
	1.28418	-2.48285		1.28418	-52.4557			1.28418	46.3703		1.28418	-49.0254
	1.28729	-12.128		1.28729	-58.7485			1.28729	40.0549		1.28729	-48.4672
	1.29039	-5.22187		1.29039	-57.3268			1.29039	53.3525		1.29039	-25.9593
	1.2935	-5.77987		1.2935	-53.4985			1.2935	52.2912		1.2935	-37.5107
	1.2966	-5.54214		1.2966	-46.8465			1.2966	44.8739		1.2966	-27.1007
	1.29971	0.69175		1.29971	-67.2336			1.29971	52.3087		1.29971	-37.4817
	1.30282	7.81431		1.30282	-65.772			1.30282	50.9076		1.30282	-40.0201
	1.30592	-1.81815		1.30592	-38.8057			1.30592	47.3606		1.30592	-23.8501
	1.30903	12.5937		1.30903	-39.926			1.30903	71.2657		1.30903	-27.8087
	1.31213	22.533		1.31213	-30.3038			1.31213	72.2203		1.31213	-33.4644
	1.31524	4.09621		1.31524	-46.7386			1.31524	69.4872		1.31524	-28.9505
	1.31834	11.7526		1.31834	-58.3463			1.31834	75.7714		1.31834	-35.1903
	1.32145	24.0879		1.32145	-70.4548			1.32145	78.4187		1.32145	-30.7836
	1.32455	10.5235		1.32455	-64.9793			1.32455	72.5282		1.32455	-34.6089
	1.32766	13.8422		1.32766	-48.7589			1.32766	86.0534		1.32766	-32.9832
	1.33077	16.4678		1.33077	-32.7891			1.33077	78.464		1.33077	-21.6434
	1.33387	17.9069		1.33387	-27.5957			1.33387	83.0773		1.33387	-23.4347
	1.33698	25.3938		1.33698	-46.6549			1.33698	97.5498		1.33698	-27.7223
	1.34008	27.2064		1.34008	-57.0024			1.34008	97.4635		1.34008	-37.8969
	1.34319	43.9722		1.34319	-29.896			1.34319	107.814		1.34319	-7.71658
	1.34629	42.2916		1.34629	-31.5973			1.34629	116.124		1.34629	-26.6018
	1.3494	35.8612		1.3494	-61.5658			1.3494	120.31		1.3494	-36.8704
	1.35251	43.1413		1.35251	-61.3036			1.35251	124.136		1.35251	-50.2118
	1.35561	48.1812		1.35561	-62.1492			1.35561	124.587		1.35561	-32.4686
	1.35872	37.9274		1.35872	-44.2984			1.35872	114.533		1.35872	-18.6069
	1.36182	52.0796		1.36182	-55.2754			1.36182	134.666		1.36182	-39.1884
	1.36493	53.6771		1.36493	-61.2014			1.36493	134.524		1.36493	-47.061
	1.36803	56.1338		1.36803	-49.4387			1.36803	148.131		1.36803	-24.6034
	1.37114	71.1762		1.37114	-45.9104			1.37114	161.295		1.37114	-14.5605
	1.37424	63.2238		1.37424	-43.4174			1.37424	155.792		1.37424	-36.081
	1.37735	64.0929		1.37735	-28.3199			1.37735	162.385		1.37735	-27.1715
	1.38046	80.8659		1.38046	-48.9122			1.38046	164.9		1.38046	-27.5289
	1.38356	76.5901		1.38356	-57.4556			1.38356	169.549		1.38356	-30.6986
	1.38667	85.0859		1.38667	-45.2396			1.38667	175.02		1.38667	-19.2565
	1.38977	91.1441		1.38977	-30.005			1.38977	180.464		1.38977	-7.36693
	1.39288	96.9973		1.39288	-26.3594			1.39288	193.884		1.39288	-16.6738
	--			1.39598	-30.3847			1.39598	191.029		1.39598	-17.2218
	--			1.39909	-32.5145			--			1.39909	-10.2301
	--			1.4022	-35.8845			--			1.4022	-25.5917
	--			1.4053	-55.3957			--			1.4053	-42.6767
	--			1.40841	-48.5162			--			1.40841	-31.3871
	--			1.41151	-31.7171			--			1.41151	-13.5592
	--			1.41462	-35.31			--			1.41462	-24.8472
	--			1.41772	-49.3689			--			1.41772	-30.3469
	--			1.42083	-27.3535			--			1.42083	-25.3758
	--			1.42393	-24.7416			--			1.42393	-27.4682
	--			1.42704	-33.2362			--			1.42704	-26.5309
	--			1.43015	-26.8276			--			1.43015	-20.4972
	--			1.43325	-35.0515			--			1.43325	-31.4704
	--			1.43636	-40.6872			--			1.43636	-30.0718
	--			1.43946	-54.831			--			1.43946	-33.4512
	--			1.44257	-43.71			--			1.44257	-21.6918
	--			1.44567	-36.4122			--			1.44567	-36.1127
	--			1.44878	-44.6026			--			1.44878	-51.5948
	--			1.45189	-51.1776			--			1.45189	-48.4106
	--			1.45499	-49.8957			--			1.45499	-39.1834
	--			1.4581	-28.6544			--			1.4581	-18.2019
	--			1.4612	-46.9614			--			1.4612	-22.4337
	--			1.46431	-19.1322			--			1.46431	-7.99231
	--			1.46741	-24.0328			--			1.46741	-30.0641
	--			1.47052	-39.2426			--			1.47052	-36.1678
	--			1.47363	-38.1225			--			1.47363	-21.417
	--			1.47673	-41.3311			--			1.47673	-19.0165
	--			1.47984	-31.8148			--			1.47984	-16.4197
	--			1.48294	-26.132			--			1.48294	-26.5901
	--			1.48605	-37.7351			--			1.48605	-35.1196
	--			1.48915	-43.3065			--			1.48915	-33.754
	1.49226	230.8		1.49226	-40.0323			1.49226	468.965		1.49226	-26.4935
	1.49536	258.622		1.49536	-36.618			1.49536	510.515		1.49536	-23.0818
	1.49847	268.435		1.49847	-38.1005			1.49847	525.835		1.49847	-37.9867
	1.50158	260.696		1.50158	-30.0753			1.50158	532.434		1.50158	-33.6918
	1.50468	262.933		1.50468	-27.0118			1.50468	552.057		1.50468	-25.4406
	1.50779	274.54		1.50779	-25.7222			1.50779	570.316		1.50779	-34.7285
	1.51089	289.722		1.51089	-23.6718			1.51089	575.358		1.51089	-29.3406
	1.514	297.906		1.514	-36.5441			1.514	593.815		1.514	-39.7215
	1.5171	297.402		1.5171	-38.8382			1.5171	597.512		1.5171	-47.4547
	1.52021	307.1		1.52021	-35.1966			1.52021	619.283		1.52021	-20.2431
	1.52332	315.598		1.52332	-54.9037			1.52332	634.214		1.52332	-50.32
	1.52642	318.721		1.52642	-59.0078			1.52642	648.015		1.52642	-49.5203
	1.52953	332.229		1.52953	-40.955			1.52953	665.194		1.52953	-34.0917
	1.53263	340.53		1.53263	-48.8199			1.53263	671.292		1.53263	-33.2198
	1.53574	350.055		1.53574	-42.6692			1.53574	690.61		1.53574	-30.3583
	1.53884	347.321		1.53884	-48.8332			1.53884	715.959		1.53884	-22.3166
	1.54195	355.321		1.54195	-55.622			1.54195	724.149		1.54195	-40.7274
	1.54505	357.548		1.54505	-50.4867			1.54505	734.167		1.54505	-49.9215
	1.54816	365.625		1.54816	-37.5107			1.54816	745.747		1.54816	-44.7388
	1.55127	367.035		1.55127	-52.3862			1.55127	753.794		1.55127	-42.6211
	1.55437	371.824		1.55437	-61.3182			1.55437	778.536		1.55437	-48.6626
	1.55748	390.535		1.55748	-65.3549			1.55748	802.47		1.55748	-49.9178
	1.56058	403.995		1.56058	-55.2742			1.56058	812.876		1.56058	-39.8648
	1.56369	405.785		1.56369	-41.7532			1.56369	825.97		1.56369	-44.8194
	1.56679	407.259		1.56679	-47.2261			1.56679	837.532		1.56679	-44.1675
	1.5699	415.557		1.5699	-45.4509			1.5699	844.06		1.5699	-34.7148
	1.57301	423.007		1.57301	-39.294			1.57301	859.496		1.57301	-32.0659
	1.57611	426.137		1.57611	-42.99			1.57611	879.928		1.57611	-54.1848
	1.57922	432.707		1.57922	-40.1814			1.57922	892.201		1.57922	-51.0816
	1.58232	454.416		1.58232	-64.1461			1.58232	913.587		1.58232	-56.9632
	1.58543	457.881		1.58543	-65.8632			1.58543	912.81		1.58543	-58.5967
	1.58853	448.091		1.58853	-59.0247			1.58853	919.518		1.58853	-43.3082
	1.59164	464.253		1.59164	-53.4342			1.59164	938.245		1.59164	-32.0012
	1.59474	465.515		1.59474	-45.4361			1.59474	945.71		1.59474	-28.8869
	1.59785	468.925		1.59785	-61.1696			1.59785	957.717		1.59785	-56.9205
	1.60096	476.127		1.60096	-58.8747			1.60096	973.047		1.60096	-60.5447
	1.60406	487.108		1.60406	-60.4021			1.60406	975.641		1.60406	-46.0627
	1.60717	487.972		1.60717	-60.7802			1.60717	983.905		1.60717	-51.44
	1.61027	492.233		1.61027	-59.5746			1.61027	986.64		1.61027	-63.9547
	1.61338	498.505		1.61338	-55.939			1.61338	997.245		1.61338	-55.8918
	1.61648	500.959		1.61648	-61.3364			1.61648	1014.42		1.61648	-53.8544
	1.61959	502.582		1.61959	-48.8692			1.61959	1013.62		1.61959	-47.5806
	1.6227	508.664		1.6227	-58.4382			1.6227	1017.36		1.6227	-55.9455
	1.6258	498.549		1.6258	-58.197			1.6258	1019.11		1.6258	-58.069
	1.62891	505.156		1.62891	-57.4534			1.62891	1026.38		1.62891	-56.7446
	1.63201	503.121		1.63201	-61.5548			1.63201	1035		1.63201	-57.4425
	1.63512	508.822		1.63512	-46.7736			1.63512	1042.44		1.63512	-54.9282
	1.63822	503.04		1.63822	-69.1115			1.63822	1029.19		1.63822	-63.6532
	1.64133	521.763		1.64133	-70.5822			1.64133	1037.8		1.64133	-68.1527
	1.64444	508.788		1.64444	-68.3986			1.64444	1027.57		1.64444	-57.127
	1.64754	496.924		1.64754	-72.0145			1.64754	1027.38		1.64754	-62.4004
	1.65065	493.228		1.65065	-73.3787			1.65065	1032.14		1.65065	-60.0665
	1.65375	498.088		1.65375	-73.0447			1.65375	1027.34		1.65375	-52.1402
	1.65686	493.204		1.65686	-78.0918			1.65686	1023.71		1.65686	-54.5796
	1.65996	485.866		1.65996	-82.4666			1.65996	1020.18		1.65996	-73.2762
	1.66307	487.332		1.66307	-82.7392			1.66307	1012.85		1.66307	-64.2856
	1.66617	478.068		1.66617	-70.3591			1.66617	1019.71		1.66617	-55.7498
	1.66928	478.51		1.66928	-76.3888			1.66928	1005.32		1.66928	-72.9523
	1.67239	466.862		1.67239	-72.1297			1.67239	1005.16		1.67239	-58.8636
	1.67549	451.497		1.67549	-88.5116			1.67549	989.456		1.67549	-73.0227
	1.6786	455.193		1.6786	-89.5284			1.6786	985.419		1.6786	-68.5848
	1.6817	458.804		1.6817	-71.6869			1.6817	977.788		1.6817	-63.1315
	1.68481	454.372		1.68481	-78.9661			1.68481	971.297		1.68481	-76.7133
	1.68791	441.606		1.68791	-92.8748			1.68791	954.882		1.68791	-91.6564
	1.69102	423.713		1.69102	-65.676			1.69102	940.532		1.69102	-65.266
	1.69413	428.525		1.69413	-72.6908			1.69413	937.654		1.69413	-64.2378
	1.69723	421.715		1.69723	-90.6665			1.69723	933.201		1.69723	-74.2404
	1.70034	407.374		1.70034	-95.7581			1.70034	908.935		1.70034	-84.3444
	1.70344	401.635		1.70344	-100.73			1.70344	899.323		1.70344	-87.0665
	1.70655	388.662		1.70655	-90.7747			1.70655	903.009		1.70655	-79.8388
	1.70965	385.071		1.70965	-91.122			1.70965	882.098		1.70965	-87.3091
	1.71276	368.695		1.71276	-70.1589			1.71276	869.057		1.71276	-72.7608
	1.71586	360.702		1.71586	-83.7194			1.71586	854.382		1.71586	-83.7938
	1.71897	358.804		1.71897	-72.3331			1.71897	837.43		1.71897	-71.7322
	1.72208	348.572		1.72208	-74.9126			1.72208	819.499		1.72208	-63.0917
	1.72518	356.36		1.72518	-80.2466			1.72518	821.233		1.72518	-80.1899
	1.72829	347.051		1.72829	-79.9393			1.72829	808.911		1.72829	-88.5726
	1.73139	330.98		1.73139	-79.9664			1.73139	785.599		1.73139	-77.7206
	1.7345	322.99		1.7345	-90.1112			1.7345	771.654		1.7345	-65.2257
	1.7376	316.843		1.7376	-85.6585			1.7376	765.198		1.7376	-64.9133
	1.74071	316.111		1.74071	-97.7678			1.74071	753.989		1.74071	-83.4387
	1.74382	306.919		1.74382	-87.1816			1.74382	734.841		1.74382	-77.1126
	1.74692	298.64		1.74692	-90.8357			1.74692	719.339		1.74692	-83.1544
	1.75003	298.1		1.75003	-78.1041			1.75003	706.789		1.75003	-62.9326
	1.75313	290.56		1.75313	-86.5705			1.75313	687.713		1.75313	-75.5729
	1.75624	282.803		1.75624	-99.86			1.75624	674.336		1.75624	-84.0008
	1.75934	274.796		1.75934	-96.8168			1.75934	665.219		1.75934	-80.4073
	1.76245	263.575		1.76245	-101.477			1.76245	647.445		1.76245	-86.6117
	1.76556	254.407		1.76556	-80.7956			1.76556	638.227		1.76556	-87.8099
	1.76866	246.221		1.76866	-97.2564			1.76866	628.241		1.76866	-80.0212
	1.77177	241.257		1.77177	-101.866			1.77177	613.161		1.77177	-103.003
	1.77487	243.839		1.77487	-98.1387			1.77487	600.953		1.77487	-92.2784
	1.77798	248.315		1.77798	-98.2349			1.77798	592.342		1.77798	-95.1429
	1.78108	228.287		1.78108	-90.4894			1.78108	583.878		1.78108	-83.1829
	1.78419	222.335		1.78419	-85.5664			1.78419	574.33		1.78419	-83.0436
	1.78729	214.126		1.78729	-88.8625			1.78729	553.977		1.78729	-92.6104
	1.7904	208.457		1.7904	-89.7024			1.7904	538.06		1.7904	-93.1971
	1.79351	198.881		1.79351	-90.0748			1.79351	522.969		1.79351	-96.9907
	1.79661	196.41		1.79661	-112.447			1.79661	514.481		1.79661	-103.23
	1.79972	185.746		1.79972	-101.097			1.79972	507.14		1.79972	-92.3995
	1.80282	179.298		1.80282	-97.7116			1.80282	492.398		1.80282	-91.3789
	1.80593	172.977		1.80593	-107.045			1.80593	478.511		1.80593	-86.1619
	1.80903	161.391		1.80903	-98.7144			1.80903	457.617		1.80903	-84.8333
	1.81214	162.333		1.81214	-97.576			1.81214	454.343		1.81214	-97.5476
	1.81525	159.928		1.81525	-94.417			1.81525	447.661		1.81525	-87.0521
	1.81835	152.733		1.81835	-104.192			1.81835	440.676		1.81835	-88.6325
	1.82146	145.438		1.82146	-101.368			1.82146	426.516		1.82146	-89.4803
	1.82456	143.801		1.82456	-111.553			1.82456	425.124		1.82456	-92.397
	1.82767	146.87		1.82767	-114.932			1.82767	415.457		1.82767	-107.691
	1.83077	146.316		1.83077	-110.873			1.83077	404.653		1.83077	-99.0226
	1.83388	135.877		1.83388	-107.034			1.83388	394.259		1.83388	-101.2
	1.83698	135.99		1.83698	-102.356			1.83698	392.922		1.83698	-91.7525
	1.84009	126.739		1.84009	-112.812			1.84009	372.743		1.84009	-103.949
	1.8432	119.191		1.8432	-102.488			1.8432	356.394		1.8432	-83.8833
	1.8463	115.777		1.8463	-104.908			1.8463	352.378		1.8463	-89.4887
	1.84941	116.896		1.84941	-112.848			1.84941	346.406		1.84941	-97.0245
	1.85251	110.664		1.85251	-113.462			1.85251	347.647		1.85251	-88.6994
	1.85562	101.786		1.85562	-97.465			1.85562	332.509		1.85562	-83.2052
	1.85872	92.9744		1.85872	-108.356			1.85872	331.573		1.85872	-94.5232
	1.86183	96.3833		1.86183	-108.646			1.86183	318.811		1.86183	-88.1211
	1.86494	99.4643		1.86494	-101.842			1.86494	308.239		1.86494	-96.8606
	1.86804	94.3504		1.86804	-102.939			1.86804	304.251		1.86804	-100.039
	1.87115	86.8801		1.87115	-118.23			1.87115	300.434		1.87115	-96.0919
	1.87425	92.7326		1.87425	-113.428			1.87425	299.481		1.87425	-97.3026
	1.87736	74.8421		1.87736	-123.161			1.87736	289.247		1.87736	-102.841
	1.88046	80.5741		1.88046	-108.553			1.88046	283.48		1.88046	-91.1341
	1.88357	77.2848		1.88357	-103.967			1.88357	284.401		1.88357	-73.4618
	1.88667	70.3354		1.88667	-103.499			1.88667	274.259		1.88667	-88.3239
	1.88978	68.1491		1.88978	-104.743			1.88978	263.76		1.88978	-100.212
	1.89289	67.8598		1.89289	-123.812			1.89289	259.052		1.89289	-102.304
	1.89599	58.8913		1.89599	-120.78			1.89599	254.473		1.89599	-106
	1.8991	57.284		1.8991	-102.155			1.8991	247.009		1.8991	-94.2386
	1.9022	57.6806		1.9022	-122.371			1.9022	238.763		1.9022	-97.1303
	1.90531	58.0935		1.90531	-121.72			1.90531	236.411		1.90531	-104.648
	1.90841	58.9166		1.90841	-106.163			1.90841	233.238		1.90841	-110.632
	1.91152	49.8898		1.91152	-91.7118			1.91152	228.075		1.91152	-96.4907
	1.91463	39.1256		1.91463	-99.7808			1.91463	218.634		1.91463	-89.9236
	1.91773	41.3511		1.91773	-106.747			1.91773	219.592		1.91773	-94.33
	1.92084	41.5714		1.92084	-104.871			1.92084	212.49		1.92084	-91.1257
	1.92394	45.8247		1.92394	-94.1815			1.92394	208.821		1.92394	-84.7482
	1.92705	36.3977		1.92705	-107.484			1.92705	200.428		1.92705	-98.4123
	1.93015	35.1035		1.93015	-100.734			1.93015	200.706		1.93015	-97.3011
	1.93326	39.6398		1.93326	-106.29			1.93326	204.075		1.93326	-109.487
	1.93637	31.2391		1.93637	-114.602			1.93637	188.676		1.93637	-109.387
	1.93947	30.1767		1.93947	-103.725			1.93947	188.376		1.93947	-97.1714
	1.94258	34.2985		1.94258	-106.524			1.94258	184.012		1.94258	-103.16
	1.94568	26.9996		1.94568	-118.674			1.94568	175.8		1.94568	-103.232
	1.94879	30.9489		1.94879	-119.133			1.94879	176.248		1.94879	-99.3744
	1.95189	34.2869		1.95189	-108.257			1.95189	174.025		1.95189	-102.721
	1.955	26.9533		1.955	-123.537			1.955	167.807		1.955	-114.194
	1.9581	16.1167		1.9581	-112.865			1.9581	162.526		1.9581	-106.352
	1.96121	14.8644		1.96121	-91.5781			1.96121	151.792		1.96121	-88.4296
	1.96432	11.2111		1.96432	-103.881			1.96432	158.732		1.96432	-90.2229
	1.96742	6.94565		1.96742	-111.523			1.96742	149.387		1.96742	-102.912
	1.97053	12.6875		1.97053	-110.203			1.97053	143.484		1.97053	-95.2282
	1.97363	20.1607		1.97363	-114.683			1.97363	141.56		1.97363	-101.55
	--			1.97674	-105.568			1.97674	120.348		1.97674	-93.2107
	--			1.97984	-113.917			--			1.97984	-104.908
	--			1.98295	-101.797			--			1.98295	-101.046
	1.98606	-30.139		1.98606	-100.266			1.98606	100.469		1.98606	-98.5685
	1.98916	5.86169		1.98916	-115.522			1.98916	128.798		1.98916	-101.914
	1.99227	5.46965		1.99227	-106.82			1.99227	128.861		1.99227	-90.6595
	1.99537	-3.1242		1.99537	-106.25			1.99537	124.403		1.99537	-98.7687
	1.99848	-6.24573		1.99848	-114.44			1.99848	118.807		1.99848	-105.839
	2.00158	-11.4638		2.00158	-98.2828			2.00158	106.54		2.00158	-93.4392
	2.00469	-13.4526		2.00469	-113.793			2.00469	99.6785		2.00469	-92.2432
	2.00779	-16.8795		2.00779	-109.41			2.00779	92.2313		2.00779	-90.5909
	2.0109	-11.6936		2.0109	-111.175			2.0109	96.6534		2.0109	-102.791
	2.01401	-7.297		2.01401	-116.79			2.01401	106.388		2.01401	-92.4595
	2.01711	-5.29441		2.01711	-114.284			2.01711	106.283		2.01711	-98.5209
	2.02022	0.75098		2.02022	-92.7607			2.02022	102.752		2.02022	-82.5944
	2.02332	-7.07764		2.02332	-96.4399			2.02332	106.324		2.02332	-98.3884
	2.02643	-9.09528		2.02643	-106.701			2.02643	107.964		2.02643	-102.023
	2.02953	-3.16826		2.02953	-124.002			2.02953	107.445		2.02953	-112.218
	2.03264	-1.96739		2.03264	-115.636			2.03264	104.63		2.03264	-115.214
	2.03575	-5.74511		2.03575	-108.046			2.03575	91.6582		2.03575	-103.375
	2.03885	-4.69892		2.03885	-98.973			2.03885	76.0812		2.03885	-97.3604
	2.04196	-0.31962		2.04196	-107.335			2.04196	73.9466		2.04196	-91.378
	2.04506	-8.5126		2.04506	-117.338			2.04506	51.7949		2.04506	-94.2485
	2.04817	-11.4517		2.04817	-117.669			2.04817	36.2263		2.04817	-95.1602
	2.05127	-4.28339		2.05127	-116.571			2.05127	32.668		2.05127	-89.6638
	2.05438	-8.93999		2.05438	-110.443			2.05438	24.8923		2.05438	-91.9417
	2.05749	-5.04716		2.05749	-125.14			2.05749	25.1714		2.05749	-95.4939
	2.06059	-6.73577		2.06059	-106.615			2.06059	16.0408		2.06059	-81.7613
	2.0637	0.68121		2.0637	-89.5936			2.0637	13.4805		2.0637	-78.8481
	2.0668	9.72379		2.0668	-104.551			2.0668	11.2681		2.0668	-101.443
	2.06991	2.7459		2.06991	-89.6503			2.06991	8.1003		2.06991	-102.363
	2.07301	-4.34647		2.07301	-91.6008			2.07301	9.36144		2.07301	-96.1217
	2.07612	-3.54505		2.07612	-87.0962			2.07612	7.90474		2.07612	-100.539
	2.07922	-4.1349		2.07922	-95.3205			2.07922	5.70607		2.07922	-94.7574
	2.08233	-3.14713		2.08233	-108.583			2.08233	7.50007		2.08233	-104.56
	2.08544	-5.94898		2.08544	-106.418			2.08544	21.9487		2.08544	-93.2403
	2.08854	-9.62611		2.08854	-88.9518			2.08854	23.7014		2.08854	-78.2424
	2.09165	-6.6328		2.09165	-87.3756			2.09165	33.7498		2.09165	-79.4919
	2.09475	-4.47241		2.09475	-94.2472			2.09475	40.3762		2.09475	-90.5065
	2.09786	-3.93919		2.09786	-102.164			2.09786	41.8054		2.09786	-90.4301
	2.10096	-7.16072		2.10096	-107.021			2.10096	40.8638		2.10096	-106.931
	2.10407	-6.61858		2.10407	-97.6288			2.10407	40.8255		2.10407	-90.7732
	2.10718	-9.26817		2.10718	-104.989			2.10718	48.5684		2.10718	-91.9212
	2.11028	-12.3867		2.11028	-108.406			2.11028	49.7304		2.11028	-101.062
	2.11339	-7.02533		2.11339	-102.608			2.11339	49.6265		2.11339	-90.3381
	2.11649	-14.8744		2.11649	-113.154			2.11649	45.7512		2.11649	-91.1425
	2.1196	-14.9017		2.1196	-106.284			2.1196	53.1805		2.1196	-96.6626
	2.1227	-14.3421		2.1227	-103.721			2.1227	43.1624		2.1227	-96.8175
	2.12581	-13.6011		2.12581	-103.196			2.12581	48.5174		2.12581	-88.9523
	2.12891	-12.0657		2.12891	-107.828			2.12891	50.7105		2.12891	-84.2669
	2.13202	-18.0618		2.13202	-93.6415			2.13202	41.9853		2.13202	-83.8142
	2.13513	-18.2717		2.13513	-101.872			2.13513	46.4181		2.13513	-90.277
	2.13823	-16.4104		2.13823	-96.1522			2.13823	40.3384		2.13823	-81.1481
	2.14134	-21.2508		2.14134	-104.501			2.14134	41.7602		2.14134	-105.489
	2.14444	-26.4129		2.14444	-104.63			2.14444	41.9351		2.14444	-93.5381
	2.14755	-33.5645		2.14755	-101.47			2.14755	35.7533		2.14755	-101.632
	2.15065	-27.2105		2.15065	-88.0894			2.15065	34.3821		2.15065	-78.7247
	2.15376	-27.0043		2.15376	-95.3766			2.15376	35.3605		2.15376	-87.4741
	2.15687	-26.234		2.15687	-91.5263			2.15687	31.7163		2.15687	-82.6873
	2.15997	-27.4193		2.15997	-86.2256			2.15997	34.2563		2.15997	-88.1357
	2.16308	-36.2703		2.16308	-101.343			2.16308	28.8587		2.16308	-95.5672
	2.16618	-31.1158		2.16618	-88.4925			2.16618	30.8054		2.16618	-81.9589
	2.16929	-32.1848		2.16929	-87.205			2.16929	33.0132		2.16929	-83.1585
	2.17239	-27.9964		2.17239	-102.176			2.17239	27.0848		2.17239	-95.3205
	2.1755	-21.0415		2.1755	-100.043			2.1755	25.4059		2.1755	-92.3686
	2.1786	-28.9243		2.1786	-100.303			2.1786	29.4016		2.1786	-86.8749
	2.18171	-35.026		2.18171	-101.393			2.18171	28.0441		2.18171	-94.6914
	2.18482	-34.022		2.18482	-88.7531			2.18482	19.87		2.18482	-87.2636
	2.18792	-37.869		2.18792	-108.244			2.18792	17.8041		2.18792	-101.132
	2.19103	-35.6563		2.19103	-102.279			2.19103	16.5399		2.19103	-97.321
	2.19413	-33.5175		2.19413	-114.471			2.19413	18.2014		2.19413	-91.1791
	2.19724	-27.3731		2.19724	-99.0702			2.19724	20.0044		2.19724	-101.308
	2.20034	-31.4323		2.20034	-89.1704			2.20034	17.5157		2.20034	-88.182
	2.20345	-34.8129		2.20345	-90.8831			2.20345	14.2105		2.20345	-85.8494
	2.20656	-39.0346		2.20656	-99.4824			2.20656	8.74619		2.20656	-96.2478
	2.20966	-39.5322		2.20966	-91.4209			2.20966	7.97443		2.20966	-90.7728
	2.21277	-39.8314		2.21277	-100.371			2.21277	12.0031		2.21277	-85.84
	2.21587	-33.6124		2.21587	-99.993			2.21587	12.9967		2.21587	-90.7882
	2.21898	-31.8947		2.21898	-93.5306			2.21898	11.4865		2.21898	-91.5166
	2.22208	-38.2252		2.22208	-95.2545			2.22208	11.354		2.22208	-85.5345
	2.22519	-50.6309		2.22519	-100.46			2.22519	-1.39036		2.22519	-100.078
	2.22829	-40.2272		2.22829	-80.4026			2.22829	6.16129		2.22829	-93.1457
	2.2314	-36.0487		2.2314	-79.2189			2.2314	7.47516		2.2314	-91.5579
	2.23451	-32.7349		2.23451	-97.6841			2.23451	12.18		2.23451	-101.143
	2.23761	-39.3769		2.23761	-92.3388			2.23761	3.90573		2.23761	-96.2564
	2.24072	-34.1642		2.24072	-113.924			2.24072	0.95437		2.24072	-114.217
	2.24382	-42.1776		2.24382	-95.2479			2.24382	0.77254		2.24382	-94.7149
	2.24693	-42.4334		2.24693	-106.17			2.24693	0.86151		2.24693	-103.477
	2.25003	-41.0941		2.25003	-99.9233			2.25003	7.03624		2.25003	-104.106
	2.25314	-41.0258		2.25314	-95.5646			2.25314	6.50733		2.25314	-85.5583
	2.25625	-32.8898		2.25625	-95.9532			2.25625	3.00132		2.25625	-96.2223
	2.25935	-45.7326		2.25935	-83.822			2.25935	-7.53465		2.25935	-82.3914
	2.26246	-41.6557		2.26246	-97.7346			2.26246	-7.15136		2.26246	-95.7365
	2.26556	-52.6539		2.26556	-85.0991			2.26556	-9.52668		2.26556	-87.1062
	2.26867	-46.0686		2.26867	-105.094			2.26867	-6.00778		2.26867	-106.742
	2.27177	-41.4751		2.27177	-90.5123			2.27177	-2.16099		2.27177	-99.5991
	2.27488	-46.0603		2.27488	-81.2738			2.27488	-8.71224		2.27488	-99.6951
	2.27799	-46.4178		2.27799	-95.8981			2.27799	-9.27693		2.27799	-94.5186
	2.28109	-54.009		2.28109	-90.1014			2.28109	-14.421		2.28109	-88.5039
	2.2842	-49.9265		2.2842	-90.4496			2.2842	-12.1222		2.2842	-88.7612
	2.2873	-56.0443		2.2873	-95.3768			2.2873	-18.4038		2.2873	-92.8288
	2.29041	-52.4817		2.29041	-108.622			2.29041	-13.8186		2.29041	-100.648
	2.29351	-44.0944		2.29351	-91.951			2.29351	-1.67271		2.29351	-88.7178
	2.29662	-48.115		2.29662	-88.0274			2.29662	-11.8767		2.29662	-83.9467
	2.29972	-52.6976		2.29972	-84.574			2.29972	-16.2956		2.29972	-91.155
	2.30283	-41.9396		2.30283	-83.8577			2.30283	-14.9605		2.30283	-94.2064
	2.30594	-42.2741		2.30594	-80.0063			2.30594	-14.9111		2.30594	-81.2034
	2.30904	-51.3642		2.30904	-96.9112			2.30904	-16.3246		2.30904	-94.7827
	2.31215	-47.1683		2.31215	-88.1494			2.31215	-15.1813		2.31215	-89.3106
	2.31525	-44.7502		2.31525	-88.9126			2.31525	-14.3115		2.31525	-85.5313
	2.31836	-45.9402		2.31836	-92.5044			2.31836	-18.0657		2.31836	-87.4595
	2.32146	-50.4738		2.32146	-97.7619			2.32146	-18.9033		2.32146	-85.9114
	2.32457	-50.9218		2.32457	-84.3577			2.32457	-21.3623		2.32457	-66.1838
	2.32768	-55.8919		2.32768	-86.4273			2.32768	-17.5783		2.32768	-83.4332
	2.33078	-51.0778		2.33078	-82.4256			2.33078	-12.7765		2.33078	-94.6314
	2.33389	-54.4757		2.33389	-77.6023			2.33389	-21.3276		2.33389	-61.0588
	2.33699	-51.6609		2.33699	-75.517			2.33699	-23.1121		2.33699	-63.3541
	2.3401	-56.7046		2.3401	-74.5932			2.3401	-21.8157		2.3401	-68.6154
	2.3432	-53.3466		2.3432	-69.757			2.3432	-17.0613		2.3432	-77.1732
	2.34631	-59.3135		2.34631	-60.5107			2.34631	-19.6709		2.34631	-80.7907
	2.34941	-56.4759		2.34941	-76.6075			2.34941	-28.4162		2.34941	-62.8696
	2.35252	-57.9994		2.35252	-63.8964			2.35252	-23.6845		2.35252	-71.9817
	2.35563	-53.0322		2.35563	-62.3341			2.35563	-22.5714		2.35563	-35.9799
	2.35873	-59.907		2.35873	-74.0944			2.35873	-35.952		2.35873	-48.0469

## Sheet: Fig. 3a-c
J-V		PM6:PY-BO			PM6:4Y-BO
	Voltage (V)	Current density (mA cm-2)		Voltage (V)	Current density (mA cm-2)
	1.2	164.782		1.2	174.609
	1.18	149.588		1.18	157.486
	1.16	134.611		1.16	140.668
	1.14	119.895		1.14	124.291
	1.12	105.631		1.12	108.41
	1.1	91.7399		1.1	93.0987
	1.08	78.3024		1.08	78.3967
	1.06	65.4008		1.06	64.3052
	1.04	53.0407		1.04	50.9004
	1.02	41.3244		1.02	38.2749
	1	30.4126		1	26.5319
	0.98	20.3713		0.98	15.7718
	0.96	11.3194		0.96	6.17276
	0.94	3.42981		0.94	-2.1313
	0.92	-3.08376		0.92	-8.96229
	0.9	-8.37842		0.9	-14.3022
	0.88	-12.3232		0.88	-18.2378
	0.86	-15.1592		0.86	-20.923
	0.84	-17.1823		0.84	-22.7733
	0.82	-18.4647		0.82	-23.9185
	0.8	-19.4582		0.8	-24.6697
	0.78	-20.0383		0.78	-25.2048
	0.76	-20.5253		0.76	-25.513
	0.74	-20.8513		0.74	-25.789
	0.72	-21.0741		0.72	-25.9496
	0.7	-21.2842		0.7	-26.0781
	0.68	-21.3635		0.68	-26.1589
	0.66	-21.6359		0.66	-26.2263
	0.64	-21.5987		0.64	-26.3144
	0.62	-21.9449		0.62	-26.3521
	0.6	-21.7857		0.6	-26.4099
	0.58	-22.1048		0.58	-26.4379
	0.56	-21.9768		0.56	-26.4923
	0.54	-22.1633		0.54	-26.5192
	0.52	-22.2136		0.52	-26.5054
	0.5	-22.2311		0.5	-26.5447
	0.48	-22.3735		0.48	-26.5237
	0.46	-22.3537		0.46	-26.5527
	0.44	-22.4857		0.44	-26.584
	0.42	-22.4648		0.42	-26.554
	0.4	-22.5709		0.4	-26.6071
	0.38	-22.519		0.38	-26.5591
	0.36	-22.6476		0.36	-26.591
	0.34	-22.7553		0.34	-26.6134
	0.32	-22.7324		0.32	-26.6138
	0.3	-22.8031		0.3	-26.642
	0.28	-22.7963		0.28	-26.6105
	0.26	-22.8501		0.26	-26.6655
	0.24	-22.7974		0.24	-26.6059
	0.22	-22.9613		0.22	-26.6458
	0.2	-22.9062		0.2	-26.6769
	0.18	-22.9947		0.18	-26.5858
	0.16	-23.0226		0.16	-26.6652
	0.14	-23.0788		0.14	-26.5965
	0.12	-23.1756		0.12	-26.6143
	0.1	-23.0825		0.1	-26.5876
	0.08	-23.2492		0.08	-26.5592
	0.06	-23.1654		0.06	-26.5887
	0.04	-23.3422		0.04	-26.55
	0.02	-23.2255		0.02	-26.6297
	0	-23.3725		0	-26.5901
	-0.02	-23.3877		-0.02	-26.5771
	-0.04	-23.4003		-0.04	-26.6127
	-0.06	-23.5057		-0.06	-26.5441
	-0.08	-23.4196		-0.08	-26.623
	-0.1	-23.5519		-0.1	-26.5506
	-0.12	-23.4367		-0.12	-26.5801
	-0.14	-23.7332		-0.14	-26.5866
	-0.16	-23.4935		-0.16	-26.5514
	-0.18	-23.8661		-0.18	-26.6025
	-0.2	-23.6266		-0.2	-26.5734

## Sheet: Fig. 3b
PCE	PM6:PY-BO	PM6:4Y-BO
	15.4228	19.7453
	15.5596	19.4404
	15.6642	19.2852
	15.472	19.5629
	15.4228	19.4225
	15.3037	19.5614
	15.2206	19.5913
	14.855	19.734
	14.3	19.3313
	14.408	19.4585

[truncated: 37 more sheets: Fig. 3c, Fig.3d, Fig.3e, Fig.3f, Fig. 3g, Fig. 3h, Fig. 3i, Fig. 4a, Fig. 4b, Fig. 4c, Fig.4d, Fig. 4e, Fig. 5a-c, Fig.5f, Fig. 6a, Fig. 6b, Fig.6c, Fig.6d, Fig.6e, Fig.6f …]
